# Supplementary material for: Dynamic metabolic modeling of heterotrophic and mixotrophic microalgal growth on fermentative wastes
Source: PLoS Comput Biol. 2017 Jun 5;13(6):e1005590. doi: 10.1371/journal.pcbi.1005590 (PMC5476291; doi:10.1371/journal.pcbi.1005590)
Supplement: S2 File — (XLSX) [file pcbi.1005590.s002.xlsx]

## Sheet: results_CS_acetate_butyrate_bio
params optim	mu_ACE	0.379103	Ks_ACE	5.5e-05	Mu_BUTYR	0.036196	alpha_BUTYR	258044	Sopt_BUTYR	1.9e-05	KD	0	kbiom	23727.8
kbioms	Acetate_1gL_1	Acetate_1gL_2	Acetate_1gL_3	Acetate_0.5gL_1	Acetate_0.5gL_2	Acetate_0.5gL_3	Acetate_0.25gL_1	Acetate_0.25gL_2	Acetate_0.25gL_3	Acetate_0.1gL_1	Acetate_0.1gL_2	Acetate_0.1gL_3	Acetate_0.4gL_Butyr_0.1gL_1	Acetate_0.4gL_Butyr_0.1gL_2	Acetate_0.4gL_Butyr_0.1gL_3	Acetate_0.25gL_Butyr_0.25gL_1	Acetate_0.25gL_Butyr_0.25gL_2	Acetate_0.25gL_Butyr_0.25gL_3	Acetate_0.9gL_Butyr_0.1gL_1	Acetate_0.9gL_Butyr_0.1gL_2	Acetate_0.9gL_Butyr_0.1gL_3	Acetate_0.25gL_Butyr_0.5gL_1	Acetate_0.25gL_Butyr_0.5gL_2	Acetate_0.25gL_Butyr_0.5gL_3	Acetate_0.5gL_Butyr_0.9gL_1	Acetate_0.5gL_Butyr_0.9gL_2	Acetate_0.5gL_Butyr_0.9gL_3	Acetate_0.3gL_1	Acetate_0.3gL_2	Acetate_0.3gL_3	Butyr_0.1gL_1	Butyr_0.1gL_2	Butyr_0.1gL_3		Mean Acetate	Mean Butyrate
X0	0.0374834	0.0423903	0.045508	0.041292	0.03999	0.042222	0.0889434	0.0727526	0.0573589	0.0149331	0.0157657	0.0165629	0.0116619	0.0278882	0.0106345	0.013392	0.010416	0.010416	0.109929	0.0766674	0.0318503	0.023436	0.023064	0.023622	0.052514	0.036766	0.028582	0.013578	0.012834	0.014136	0.0117032	0.0172124	0.0183992
1997.13	32.4	29.4	27.6	31.2	32.4	30.6	15	18.6	23.4	86.4	82.2	78.6	102	45.6	110.4	94.2	118.8	119.4	12	16.8	37.8	55.2	56.4	55.2	25.2	35.4	44.4	92.4	97.2	88.8	93	67.2	63
t*X0/Xref	32.4	33.2487	33.5087	34.3701	34.5666	34.4684	35.5931	36.1012	35.8078	34.4212	34.5737	34.7311	31.7344	33.927	31.3217	33.6556	33.0125	33.1792	35.1928	34.3622	32.1193	34.513	34.7036	34.787	35.305	34.7224	33.856	33.471	33.2804	33.4888	29.0369	30.8582	30.9244		34.0141	30.2732
6742.68	13.2	11.4	10.8	12	12.6	12	5.4	6.6	8.4	33.6	31.8	30.6	42	18	45.6	37.2	47.4	47.4	4.2	6.6	15.6	21.6	21.6	21	9.6	13.8	17.4	36.6	39	35.4	37.2	26.4	24.6
t*X0/Xref	13.2	12.8923	13.1121	13.2193	13.4426	13.517	12.8135	12.8101	12.8541	13.386	13.3752	13.5213	13.0671	13.3922	12.9372	13.2907	13.1716	13.1716	12.3175	13.4994	13.2556	13.5051	13.2907	13.2342	13.4495	13.5359	13.2679	13.258	13.3533	13.3503	11.6147	12.1229	12.0752		13.2164	11.9376
11488.2	7.8	6.6	6.6	7.2	7.2	6.6	3	3.6	4.8	19.8	18.6	18	25.2	10.2	27	22.2	27.6	28.2	2.4	3.6	9	12.6	12.6	12.6	5.4	7.8	10.2	21.6	22.8	21	22.8	15.6	15
t*X0/Xref	7.8	7.46399	8.01295	7.93157	7.68147	7.43436	7.11862	6.98733	7.34518	7.88819	7.82325	7.95369	7.84026	7.58894	7.66021	7.93157	7.66957	7.83629	7.03856	7.36333	7.64745	7.87798	7.75293	7.9405	7.56536	7.65071	7.77774	7.82439	7.80652	7.91966	7.11871	7.16352	7.36295		7.67109	7.21506
16233.8	5.4	4.8	4.2	4.8	4.8	4.8	2.4	2.4	3.6	13.8	13.2	12.6	18	7.2	19.8	15.6	19.8	19.8	1.8	2.4	6.6	9	9	9	3.6	5.4	7.2	15.6	16.2	15	16.2	11.4	10.8
t*X0/Xref	5.4	5.42836	5.09915	5.28771	5.12098	5.40681	5.6949	4.65822	5.50888	5.49783	5.55198	5.56758	5.60019	5.3569	5.61749	5.57353	5.50208	5.50208	5.27892	4.90888	5.60813	5.62713	5.53781	5.67179	5.04357	5.29664	5.49017	5.65095	5.54674	5.6569	5.05803	5.23488	5.30132		5.42308	5.19808
20979.3	4.2	3.6	NA	3.6	3.6	3.6	1.8	1.8	2.4	10.8	10.2	9.6	13.8	5.4	15	12	15.6	15.6	1.2	1.8	4.8	6.6	6.6	6.6	3	4.2	5.4	12	12.6	11.4	12.6	9	8.4
t*X0/Xref	4.2	4.07127	NA	3.96578	3.84074	4.0551	4.27117	3.49367	3.67259	4.30265	4.29017	4.24197	4.29348	4.01767	4.25567	4.28733	4.33497	4.33497	3.51928	3.68166	4.07864	4.12656	4.06106	4.15931	4.20298	4.11961	4.11763	4.34688	4.31413	4.29924	3.93403	4.1328	4.12325		4.10194	4.06336
23727.8	3	3	3	3	3	3	1.8	1.8	2.4	7.8	7.2	7.2	9.6	4.2	10.8	8.4	10.8	10.8	1.2	1.8	3.6	4.8	5.4	4.8	2.4	3.6	4.2	8.4	9	8.4	9	6.6	6
t*X0/Xref	3	3.39272	3.64225	3.30482	3.20061	3.37925	4.27117	3.49367	3.67259	3.10747	3.02836	3.18147	2.98677	3.12486	3.06408	3.00113	3.00113	3.00113	3.51928	3.68166	3.05898	3.00113	3.32268	3.02495	3.36238	3.5311	3.2026	3.04282	3.08152	3.16786	2.81002	3.03072	2.94518		3.26168	2.92864
25724.9	3	3	2.4	3	3	3	1.2	1.8	1.8	7.2	6.6	6.6	9	4.2	10.2	7.8	10.2	10.2	1.2	1.8	3.6	4.8	4.8	4.8	2.4	3	3.6	7.8	8.4	7.8	8.4	6	5.4
t*X0/Xref	3	3.39272	2.9138	3.30482	3.20061	3.37925	2.84745	3.49367	2.75444	2.86843	2.77599	2.91635	2.80009	3.12486	2.89386	2.78677	2.8344	2.8344	3.51928	3.68166	3.05898	3.00113	2.9535	3.02495	3.36238	2.94258	2.74509	2.82547	2.87609	2.94159	2.62268	2.7552	2.65066		3.03515	2.67618
30470.4	3	2.4	2.4	2.4	2.4	2.4	1.2	1.2	1.8	7.2	6.6	6.6	9.6	3.6	10.2	8.4	10.8	10.8	0.6	1.2	3	4.8	4.8	4.2	1.8	3	3.6	7.8	8.4	7.8	9	6	5.4
t*X0/Xref	3	2.71418	2.9138	2.64386	2.56049	2.7034	2.84745	2.32911	2.75444	2.86843	2.77599	2.91635	2.98677	2.67845	2.89386	3.00113	3.00113	3.00113	1.75964	2.45444	2.54915	3.00113	2.9535	2.64683	2.52179	2.94258	2.74509	2.82547	2.87609	2.94159	2.81002	2.7552	2.65066		2.76024	2.73863
35216	2.4	1.8	1.8	1.8	2.4	1.8	0.6	1.2	1.2	6	6	5.4	7.8	3	9	7.2	9	9	0.6	1.2	3	3.6	4.2	3.6	1.8	2.4	3	7.2	7.2	6.6	7.8	5.4	4.8
t*X0/Xref	2.4	2.03563	2.18535	1.98289	2.56049	2.02755	1.42372	2.32911	1.83629	2.39036	2.52363	2.38611	2.42675	2.23204	2.5534	2.5724	2.50095	2.50095	1.75964	2.45444	2.54915	2.25085	2.58431	2.26871	2.52179	2.35406	2.28757	2.60813	2.46522	2.48904	2.43535	2.47968	2.35614		2.31535	2.42372
39961.5	1.8	1.8	1.8	1.8	1.8	1.8	0.6	0.6	1.2	5.4	5.4	4.8	7.2	3	7.8	6	7.8	7.8	0.6	0.6	2.4	3.6	3.6	3.6	1.2	1.8	3	6	6.6	6	6.6	4.8	4.2
t*X0/Xref	1.8	2.03563	2.18535	1.98289	1.92037	2.02755	1.42372	1.16456	1.83629	2.15132	2.27127	2.12098	2.24008	2.23204	2.21295	2.14367	2.16749	2.16749	1.75964	1.22722	2.03932	2.25085	2.21512	2.26871	1.68119	1.76555	2.28757	2.17344	2.25978	2.26276	2.06068	2.20416	2.06163		2.00916	2.10882
44707.1	1.8	1.8	1.2	1.8	1.8	1.8	0.6	0.6	1.2	4.8	4.8	4.2	6.6	2.4	7.2	5.4	7.2	7.2	0.6	0.6	2.4	3	3	3	1.2	1.8	2.4	5.4	6	5.4	6	4.2	3.6
t*X0/Xref	1.8	2.03563	1.4569	1.98289	1.92037	2.02755	1.42372	1.16456	1.83629	1.91229	2.0189	1.85586	2.0534	1.78563	2.04272	1.9293	2.00076	2.00076	1.75964	1.22722	2.03932	1.87571	1.84594	1.8906	1.68119	1.76555	1.83006	1.9561	2.05435	2.03648	1.87335	1.92864	1.76711		1.84032	1.85636
49452.6	1.8	1.2	1.2	1.2	1.2	1.2	0.6	0.6	1.2	4.2	4.2	4.2	5.4	2.4	6	4.8	6.6	6.6	0.6	0.6	1.8	2.4	3	2.4	1.2	1.8	2.4	4.8	5.4	4.8	5.4	3.6	3.6
t*X0/Xref	1.8	1.35709	1.4569	1.32193	1.28025	1.3517	1.42372	1.16456	1.83629	1.67325	1.76654	1.85586	1.68006	1.78563	1.70227	1.71493	1.83403	1.83403	1.75964	1.22722	1.52949	1.50057	1.84594	1.51248	1.68119	1.76555	1.83006	1.73875	1.84891	1.81021	1.68601	1.65312	1.76711		1.62963	1.70208
54198.2	1.2	1.2	1.2	1.2	1.2	1.2	0.6	0.6	0.6	4.2	3.6	3.6	5.4	1.8	5.4	4.2	6	6	0	0.6	1.8	2.4	2.4	2.4	1.2	1.2	1.8	4.2	4.8	4.2	4.8	3.6	3
t*X0/Xref	1.2	1.35709	1.4569	1.32193	1.28025	1.3517	1.42372	1.16456	0.918147	1.67325	1.51418	1.59074	1.68006	1.33922	1.53204	1.50057	1.6673	1.6673	0	1.22722	1.52949	1.50057	1.47675	1.51248	1.68119	1.17703	1.37254	1.52141	1.64348	1.58393	1.49868	1.65312	1.47259		1.3955	1.54146
58943.8	1.2	1.2	1.2	1.2	1.2	1.2	0.6	0.6	0.6	3.6	3.6	3	4.8	1.8	5.4	4.2	5.4	5.4	0	0.6	1.8	2.4	2.4	2.4	0.6	1.2	1.8	4.2	4.2	3.6	4.8	3	3
t*X0/Xref	1.2	1.35709	1.4569	1.32193	1.28025	1.3517	1.42372	1.16456	0.918147	1.43422	1.51418	1.32561	1.49338	1.33922	1.53204	1.50057	1.50057	1.50057	0	1.22722	1.52949	1.50057	1.47675	1.51248	0.840595	1.17703	1.37254	1.52141	1.43804	1.35766	1.49868	1.3776	1.47259		1.31895	1.44962
63689.3	1.2	1.2	1.2	1.2	1.2	1.2	0.6	0.6	0.6	3.6	3	3	4.2	1.8	4.8	3.6	4.8	4.8	0	0.6	1.2	1.8	1.8	1.8	0.6	1.2	1.8	3.6	4.2	3.6	4.2	3	2.4
t*X0/Xref	1.2	1.35709	1.4569	1.32193	1.28025	1.3517	1.42372	1.16456	0.918147	1.43422	1.26181	1.32561	1.30671	1.33922	1.36181	1.2862	1.33384	1.33384	0	1.22722	1.01966	1.12543	1.10756	1.13436	0.840595	1.17703	1.37254	1.30406	1.43804	1.35766	1.31134	1.3776	1.17807		1.21872	1.289
68434.9	1.2	1.2	0.6	1.2	1.2	1.2	0	0.6	0.6	3	3	3	4.2	1.8	4.2	3.6	4.8	4.8	0	0.6	1.2	1.8	1.8	1.8	0.6	1.2	1.2	3.6	3.6	3	4.2	2.4	2.4
t*X0/Xref	1.2	1.35709	0.72845	1.32193	1.28025	1.3517	0	1.16456	0.918147	1.19518	1.26181	1.32561	1.30671	1.33922	1.19159	1.2862	1.33384	1.33384	0	1.22722	1.01966	1.12543	1.10756	1.13436	0.840595	1.17703	0.915028	1.30406	1.23261	1.13138	1.31134	1.10208	1.17807		1.1037	1.19716
73180.4	1.2	0.6	0.6	0.6	0.6	0.6	0	0.6	0.6	3	2.4	2.4	3.6	1.2	4.2	3	4.2	4.2	0	0.6	1.2	1.8	1.8	1.8	0.6	1.2	1.2	3	3.6	3	3.6	2.4	2.4
t*X0/Xref	1.2	0.678544	0.72845	0.660964	0.640123	0.675851	0	1.16456	0.918147	1.19518	1.00945	1.06049	1.12004	0.892817	1.19159	1.07183	1.16711	1.16711	0	1.22722	1.01966	1.12543	1.10756	1.13436	0.840595	1.17703	0.915028	1.08672	1.23261	1.13138	1.12401	1.10208	1.17807		0.951328	1.13472
77926	0.6	0.6	0.6	0.6	0.6	0.6	0	0.6	0.6	2.4	2.4	2.4	3.6	1.2	3.6	3	4.2	4.2	0	0	1.2	1.8	1.8	1.8	0.6	1.2	1.2	3	3	3	3.6	2.4	2.4
t*X0/Xref	0.6	0.678544	0.72845	0.660964	0.640123	0.675851	0	1.16456	0.918147	0.956144	1.00945	1.06049	1.12004	0.892817	1.02136	1.07183	1.16711	1.16711	0	0	1.01966	1.12543	1.10756	1.13436	0.840595	1.17703	0.915028	1.08672	1.02717	1.13138	1.12401	1.10208	1.17807		0.869931	1.13472
82671.5	0.6	0.6	0.6	0.6	0.6	0.6	0	0	0.6	2.4	2.4	2.4	3	1.2	3.6	3	3.6	3.6	0	0	1.2	1.2	1.8	1.2	0.6	0.6	1.2	3	3	2.4	3.6	2.4	1.8
t*X0/Xref	0.6	0.678544	0.72845	0.660964	0.640123	0.675851	0	0	0.918147	0.956144	1.00945	1.06049	0.933365	0.892817	1.02136	1.07183	1.00038	1.00038	0	0	1.01966	0.750284	1.10756	0.756238	0.840595	0.588516	0.915028	1.08672	1.02717	0.905104	1.12401	1.10208	0.883554		0.761506	1.03655
87417.1	0.6	0.6	0.6	0.6	0.6	0.6	0	0	0.6	2.4	2.4	1.8	3	1.2	3.6	2.4	3.6	3.6	0	0	1.2	1.2	1.2	1.2	0.6	0.6	1.2	2.4	3	2.4	3	1.8	1.8
t*X0/Xref	0.6	0.678544	0.72845	0.660964	0.640123	0.675851	0	0	0.918147	0.956144	1.00945	0.795369	0.933365	0.892817	1.02136	0.857467	1.00038	1.00038	0	0	1.01966	0.750284	0.738374	0.756238	0.840595	0.588516	0.915028	0.869376	1.02717	0.905104	0.936673	0.82656	0.883554		0.725972	0.882262
92162.6	0.6	0.6	0.6	0.6	0.6	0.6	0	0	0.6	2.4	1.8	1.8	3	1.2	3	2.4	3.6	3.6	0	0	0.6	1.2	1.2	1.2	0.6	0.6	1.2	2.4	2.4	2.4	3	1.8	1.8
t*X0/Xref	0.6	0.678544	0.72845	0.660964	0.640123	0.675851	0	0	0.918147	0.956144	0.757089	0.795369	0.933365	0.892817	0.851134	0.857467	1.00038	1.00038	0	0	0.50983	0.750284	0.738374	0.756238	0.840595	0.588516	0.915028	0.869376	0.821739	0.905104	0.936673	0.82656	0.883554		0.688043	0.882262
96908.2	0.6	0.6	0.6	0.6	0.6	0.6	0	0	0.6	2.4	1.8	1.8	3	1.2	3	2.4	3	3	0	0	0.6	1.2	1.2	1.2	0.6	0.6	1.2	2.4	2.4	2.4	3	1.8	1.8
t*X0/Xref	0.6	0.678544	0.72845	0.660964	0.640123	0.675851	0	0	0.918147	0.956144	0.757089	0.795369	0.933365	0.892817	0.851134	0.857467	0.833648	0.833648	0	0	0.50983	0.750284	0.738374	0.756238	0.840595	0.588516	0.915028	0.869376	0.821739	0.905104	0.936673	0.82656	0.883554		0.676928	0.882262
101654	0.6	0.6	0.6	0.6	0.6	0.6	0	0	0	1.8	1.8	1.8	2.4	1.2	3	2.4	3	3	0	0	0.6	1.2	1.2	1.2	0.6	0.6	1.2	2.4	2.4	2.4	2.4	1.8	1.8
t*X0/Xref	0.6	0.678544	0.72845	0.660964	0.640123	0.675851	0	0	0	0.717108	0.757089	0.795369	0.746692	0.892817	0.851134	0.857467	0.833648	0.833648	0	0	0.50983	0.750284	0.738374	0.756238	0.840595	0.588516	0.915028	0.869376	0.821739	0.905104	0.749338	0.82656	0.883554		0.632133	0.819817
106399	0.6	0.6	0.6	0.6	0.6	0.6	0	0	0	1.8	1.8	1.8	2.4	0.6	3	2.4	3	3	0	0	0.6	1.2	1.2	1.2	0.6	0.6	0.6	2.4	2.4	1.8	2.4	1.8	1.2
t*X0/Xref	0.6	0.678544	0.72845	0.660964	0.640123	0.675851	0	0	0	0.717108	0.757089	0.795369	0.746692	0.446408	0.851134	0.857467	0.833648	0.833648	0	0	0.50983	0.750284	0.738374	0.756238	0.840595	0.588516	0.457514	0.869376	0.821739	0.678828	0.749338	0.82656	0.589036		0.59446	0.721645
111145	0.6	0.6	0.6	0.6	0.6	0.6	0	0	0	1.8	1.8	1.8	2.4	0.6	2.4	1.8	2.4	2.4	0	0	0.6	1.2	1.2	1.2	0	0.6	0.6	1.8	2.4	1.8	2.4	1.2	1.2
t*X0/Xref	0.6	0.678544	0.72845	0.660964	0.640123	0.675851	0	0	0	0.717108	0.757089	0.795369	0.746692	0.446408	0.680907	0.6431	0.666919	0.666919	0	0	0.50983	0.750284	0.738374	0.756238	0	0.588516	0.457514	0.652032	0.821739	0.678828	0.749338	0.55104	0.589036		0.53526	0.629805
115890	0.6	0.6	0.6	0.6	0.6	0.6	0	0	0	1.8	1.8	1.8	2.4	0.6	2.4	1.8	2.4	2.4	0	0	0.6	1.2	1.2	1.2	0	0.6	0.6	1.8	1.8	1.8	2.4	1.2	1.2
t*X0/Xref	0.6	0.678544	0.72845	0.660964	0.640123	0.675851	0	0	0	0.717108	0.757089	0.795369	0.746692	0.446408	0.680907	0.6431	0.666919	0.666919	0	0	0.50983	0.750284	0.738374	0.756238	0	0.588516	0.457514	0.652032	0.616304	0.678828	0.749338	0.55104	0.589036		0.528412	0.629805
120636	0.6	0.6	0.6	0.6	0.6	0.6	0	0	0	1.8	1.8	1.2	2.4	0.6	2.4	1.8	2.4	2.4	0	0	0.6	1.2	1.2	1.2	0	0.6	0.6	1.8	1.8	1.8	2.4	1.2	1.2
t*X0/Xref	0.6	0.678544	0.72845	0.660964	0.640123	0.675851	0	0	0	0.717108	0.757089	0.530246	0.746692	0.446408	0.680907	0.6431	0.666919	0.666919	0	0	0.50983	0.750284	0.738374	0.756238	0	0.588516	0.457514	0.652032	0.616304	0.678828	0.749338	0.55104	0.589036		0.519575	0.629805
125381	0.6	0.6	0.6	0.6	0.6	0.6	0	0	0	1.8	1.2	1.2	1.8	0.6	2.4	1.8	2.4	2.4	0	0	0.6	0.6	1.2	0.6	0	0.6	0.6	1.8	1.8	1.8	1.8	1.2	1.2
t*X0/Xref	0.6	0.678544	0.72845	0.660964	0.640123	0.675851	0	0	0	0.717108	0.504726	0.530246	0.560019	0.446408	0.680907	0.6431	0.666919	0.666919	0	0	0.50983	0.375142	0.738374	0.378119	0	0.588516	0.457514	0.652032	0.616304	0.678828	0.562004	0.55104	0.589036		0.479831	0.56736
130127	0.6	0.6	0	0.6	0.6	0.6	0	0	0	1.2	1.2	1.2	1.8	0.6	2.4	1.8	2.4	2.4	0	0	0.6	0.6	0.6	0.6	0	0.6	0.6	1.8	1.8	1.8	1.8	1.2	1.2
t*X0/Xref	0.6	0.678544	0	0.660964	0.640123	0.675851	0	0	0	0.478072	0.504726	0.530246	0.560019	0.446408	0.680907	0.6431	0.666919	0.666919	0	0	0.50983	0.375142	0.369187	0.378119	0	0.588516	0.457514	0.652032	0.616304	0.678828	0.562004	0.55104	0.589036		0.435276	0.56736
134873	0.6	0.6	0	0.6	0.6	0.6	0	0	0	1.2	1.2	1.2	1.8	0.6	2.4	1.8	2.4	2.4	0	0	0.6	0.6	0.6	0.6	0	0.6	0.6	1.8	1.8	1.8	1.8	1.2	1.2
t*X0/Xref	0.6	0.678544	0	0.660964	0.640123	0.675851	0	0	0	0.478072	0.504726	0.530246	0.560019	0.446408	0.680907	0.6431	0.666919	0.666919	0	0	0.50983	0.375142	0.369187	0.378119	0	0.588516	0.457514	0.652032	0.616304	0.678828	0.562004	0.55104	0.589036		0.435276	0.56736
139618	0.6	0	0	0.6	0.6	0	0	0	0	1.2	1.2	1.2	1.8	0.6	1.8	1.8	1.8	1.8	0	0	0.6	0.6	0.6	0.6	0	0.6	0.6	1.8	1.8	1.2	1.8	1.2	1.2
t*X0/Xref	0.6	0	0	0.660964	0.640123	0	0	0	0	0.478072	0.504726	0.530246	0.560019	0.446408	0.510681	0.6431	0.500189	0.500189	0	0	0.50983	0.375142	0.369187	0.378119	0	0.588516	0.457514	0.652032	0.616304	0.452552	0.562004	0.55104	0.589036		0.365797	0.56736
144364	0.6	0	0	0	0.6	0	0	0	0	1.2	1.2	1.2	1.8	0.6	1.8	1.2	1.8	1.8	0	0	0.6	0.6	0.6	0.6	0	0.6	0.6	1.2	1.8	1.2	1.8	1.2	1.2
t*X0/Xref	0.6	0	0	0	0.640123	0	0	0	0	0.478072	0.504726	0.530246	0.560019	0.446408	0.510681	0.428733	0.500189	0.500189	0	0	0.50983	0.375142	0.369187	0.378119	0	0.588516	0.457514	0.434688	0.616304	0.452552	0.562004	0.55104	0.589036		0.329375	0.56736
149109	0.6	0	0	0	0	0	0	0	0	1.2	1.2	1.2	1.8	0.6	1.8	1.2	1.8	1.8	0	0	0.6	0.6	0.6	0.6	0	0.6	0.6	1.2	1.8	1.2	1.8	1.2	1.2
t*X0/Xref	0.6	0	0	0	0	0	0	0	0	0.478072	0.504726	0.530246	0.560019	0.446408	0.510681	0.428733	0.500189	0.500189	0	0	0.50983	0.375142	0.369187	0.378119	0	0.588516	0.457514	0.434688	0.616304	0.452552	0.562004	0.55104	0.589036		0.308037	0.56736
153855	0.6	0	0	0	0	0	0	0	0	1.2	1.2	1.2	1.8	0.6	1.8	1.2	1.8	1.8	0	0	0.6	0.6	0.6	0.6	0	0.6	0.6	1.2	1.2	1.2	1.8	1.2	1.2
t*X0/Xref	0.6	0	0	0	0	0	0	0	0	0.478072	0.504726	0.530246	0.560019	0.446408	0.510681	0.428733	0.500189	0.500189	0	0	0.50983	0.375142	0.369187	0.378119	0	0.588516	0.457514	0.434688	0.41087	0.452552	0.562004	0.55104	0.589036		0.301189	0.56736
158600	0	0	0	0	0	0	0	0	0	1.2	1.2	1.2	1.8	0.6	1.8	1.2	1.8	1.8	0	0	0.6	0.6	0.6	0.6	0	0	0.6	1.2	1.2	1.2	1.8	1.2	0.6
t*X0/Xref	0	0	0	0	0	0	0	0	0	0.478072	0.504726	0.530246	0.560019	0.446408	0.510681	0.428733	0.500189	0.500189	0	0	0.50983	0.375142	0.369187	0.378119	0	0	0.457514	0.434688	0.41087	0.452552	0.562004	0.55104	0.294518		0.261572	0.469187
163346	0	0	0	0	0	0	0	0	0	1.2	1.2	1.2	1.8	0.6	1.8	1.2	1.8	1.8	0	0	0.6	0.6	0.6	0.6	0	0	0.6	1.2	1.2	1.2	1.8	1.2	0.6
t*X0/Xref	0	0	0	0	0	0	0	0	0	0.478072	0.504726	0.530246	0.560019	0.446408	0.510681	0.428733	0.500189	0.500189	0	0	0.50983	0.375142	0.369187	0.378119	0	0	0.457514	0.434688	0.41087	0.452552	0.562004	0.55104	0.294518		0.261572	0.469187
168091	0	0	0	0	0	0	0	0	0	1.2	1.2	1.2	1.8	0.6	1.8	1.2	1.8	1.8	0	0	0.6	0.6	0.6	0.6	0	0	0.6	1.2	1.2	1.2	1.8	1.2	0.6
t*X0/Xref	0	0	0	0	0	0	0	0	0	0.478072	0.504726	0.530246	0.560019	0.446408	0.510681	0.428733	0.500189	0.500189	0	0	0.50983	0.375142	0.369187	0.378119	0	0	0.457514	0.434688	0.41087	0.452552	0.562004	0.55104	0.294518		0.261572	0.469187
172837	0	0	0	0	0	0	0	0	0	1.2	1.2	1.2	1.2	0.6	1.8	1.2	1.8	1.8	0	0	0.6	0.6	0.6	0.6	0	0	0.6	1.2	1.2	1.2	1.2	0.6	0.6
t*X0/Xref	0	0	0	0	0	0	0	0	0	0.478072	0.504726	0.530246	0.373346	0.446408	0.510681	0.428733	0.500189	0.500189	0	0	0.50983	0.375142	0.369187	0.378119	0	0	0.457514	0.434688	0.41087	0.452552	0.374669	0.27552	0.294518		0.25535	0.314902
177583	0	0	0	0	0	0	0	0	0	1.2	1.2	0.6	1.2	0.6	1.8	1.2	1.8	1.8	0	0	0.6	0.6	0.6	0.6	0	0	0.6	1.2	1.2	1.2	1.2	0.6	0.6
t*X0/Xref	0	0	0	0	0	0	0	0	0	0.478072	0.504726	0.265123	0.373346	0.446408	0.510681	0.428733	0.500189	0.500189	0	0	0.50983	0.375142	0.369187	0.378119	0	0	0.457514	0.434688	0.41087	0.452552	0.374669	0.27552	0.294518		0.246512	0.314902
182328	0	0	0	0	0	0	0	0	0	1.2	1.2	0.6	1.2	0.6	1.2	1.2	1.8	1.8	0	0	0.6	0.6	0.6	0.6	0	0	0.6	1.2	1.2	1.2	1.2	0.6	0.6
t*X0/Xref	0	0	0	0	0	0	0	0	0	0.478072	0.504726	0.265123	0.373346	0.446408	0.340454	0.428733	0.500189	0.500189	0	0	0.50983	0.375142	0.369187	0.378119	0	0	0.457514	0.434688	0.41087	0.452552	0.374669	0.27552	0.294518		0.240838	0.314902
187074	0	0	0	0	0	0	0	0	0	1.2	0.6	0.6	1.2	0.6	1.2	1.2	1.2	1.2	0	0	0	0.6	0.6	0.6	0	0	0.6	1.2	1.2	1.2	1.2	0.6	0.6
t*X0/Xref	0	0	0	0	0	0	0	0	0	0.478072	0.252363	0.265123	0.373346	0.446408	0.340454	0.428733	0.333459	0.333459	0	0	0	0.375142	0.369187	0.378119	0	0	0.457514	0.434688	0.41087	0.452552	0.374669	0.27552	0.294518		0.204316	0.314902
191819	0	0	0	0	0	0	0	0	0	1.2	0.6	0.6	1.2	0.6	1.2	1.2	1.2	1.2	0	0	0	0.6	0.6	0.6	0	0	0.6	1.2	1.2	1.2	1.2	0.6	0.6
t*X0/Xref	0	0	0	0	0	0	0	0	0	0.478072	0.252363	0.265123	0.373346	0.446408	0.340454	0.428733	0.333459	0.333459	0	0	0	0.375142	0.369187	0.378119	0	0	0.457514	0.434688	0.41087	0.452552	0.374669	0.27552	0.294518		0.204316	0.314902
196565	0	0	0	0	0	0	0	0	0	0.6	0.6	0.6	1.2	0.6	1.2	1.2	1.2	1.2	0	0	0	0.6	0.6	0.6	0	0	0.6	1.2	1.2	1.2	1.2	0.6	0.6
t*X0/Xref	0	0	0	0	0	0	0	0	0	0.239036	0.252363	0.265123	0.373346	0.446408	0.340454	0.428733	0.333459	0.333459	0	0	0	0.375142	0.369187	0.378119	0	0	0.457514	0.434688	0.41087	0.452552	0.374669	0.27552	0.294518		0.196348	0.314902
201310	0	0	0	0	0	0	0	0	0	0.6	0.6	0.6	1.2	0.6	1.2	1.2	1.2	1.2	0	0	0	0.6	0.6	0.6	0	0	0.6	1.2	1.2	1.2	1.2	0.6	0.6
t*X0/Xref	0	0	0	0	0	0	0	0	0	0.239036	0.252363	0.265123	0.373346	0.446408	0.340454	0.428733	0.333459	0.333459	0	0	0	0.375142	0.369187	0.378119	0	0	0.457514	0.434688	0.41087	0.452552	0.374669	0.27552	0.294518		0.196348	0.314902
206056	0	0	0	0	0	0	0	0	0	0.6	0.6	0.6	1.2	0.6	1.2	1.2	1.2	1.2	0	0	0	0.6	0.6	0.6	0	0	0	1.2	1.2	1.2	1.2	0.6	0.6
t*X0/Xref	0	0	0	0	0	0	0	0	0	0.239036	0.252363	0.265123	0.373346	0.446408	0.340454	0.428733	0.333459	0.333459	0	0	0	0.375142	0.369187	0.378119	0	0	0	0.434688	0.41087	0.452552	0.374669	0.27552	0.294518		0.181098	0.314902
210801	0	0	0	0	0	0	0	0	0	0.6	0.6	0.6	1.2	0	1.2	1.2	1.2	1.2	0	0	0	0.6	0.6	0.6	0	0	0	1.2	1.2	0.6	1.2	0.6	0.6
t*X0/Xref	0	0	0	0	0	0	0	0	0	0.239036	0.252363	0.265123	0.373346	0	0.340454	0.428733	0.333459	0.333459	0	0	0	0.375142	0.369187	0.378119	0	0	0	0.434688	0.41087	0.226276	0.374669	0.27552	0.294518		0.158675	0.314902
215547	0	0	0	0	0	0	0	0	0	0.6	0.6	0.6	1.2	0	1.2	1.2	1.2	1.2	0	0	0	0.6	0.6	0.6	0	0	0	0.6	1.2	0.6	1.2	0.6	0.6
t*X0/Xref	0	0	0	0	0	0	0	0	0	0.239036	0.252363	0.265123	0.373346	0	0.340454	0.428733	0.333459	0.333459	0	0	0	0.375142	0.369187	0.378119	0	0	0	0.217344	0.41087	0.226276	0.374669	0.27552	0.294518		0.15143	0.314902
220293	0	0	0	0	0	0	0	0	0	0.6	0.6	0.6	1.2	0	1.2	0.6	1.2	1.2	0	0	0	0.6	0.6	0.6	0	0	0	0.6	1.2	0.6	1.2	0.6	0.6
t*X0/Xref	0	0	0	0	0	0	0	0	0	0.239036	0.252363	0.265123	0.373346	0	0.340454	0.214367	0.333459	0.333459	0	0	0	0.375142	0.369187	0.378119	0	0	0	0.217344	0.41087	0.226276	0.374669	0.27552	0.294518		0.144285	0.314902
225038	0	0	0	0	0	0	0	0	0	0.6	0.6	0.6	1.2	0	1.2	0.6	1.2	1.2	0	0	0	0.6	0.6	0.6	0	0	0	0.6	1.2	0.6	1.2	0.6	0.6
t*X0/Xref	0	0	0	0	0	0	0	0	0	0.239036	0.252363	0.265123	0.373346	0	0.340454	0.214367	0.333459	0.333459	0	0	0	0.375142	0.369187	0.378119	0	0	0	0.217344	0.41087	0.226276	0.374669	0.27552	0.294518		0.144285	0.314902
229784	0	0	0	0	0	0	0	0	0	0.6	0.6	0.6	1.2	0	1.2	0.6	1.2	1.2	0	0	0	0.6	0.6	0.6	0	0	0	0.6	0.6	0.6	1.2	0.6	0.6
t*X0/Xref	0	0	0	0	0	0	0	0	0	0.239036	0.252363	0.265123	0.373346	0	0.340454	0.214367	0.333459	0.333459	0	0	0	0.375142	0.369187	0.378119	0	0	0	0.217344	0.205435	0.226276	0.374669	0.27552	0.294518		0.137437	0.314902
234529	0	0	0	0	0	0	0	0	0	0.6	0.6	0.6	1.2	0	1.2	0.6	1.2	1.2	0	0	0	0.6	0.6	0.6	0	0	0	0.6	0.6	0.6	1.2	0.6	0.6
t*X0/Xref	0	0	0	0	0	0	0	0	0	0.239036	0.252363	0.265123	0.373346	0	0.340454	0.214367	0.333459	0.333459	0	0	0	0.375142	0.369187	0.378119	0	0	0	0.217344	0.205435	0.226276	0.374669	0.27552	0.294518		0.137437	0.314902

## Sheet: Feuil2
params optim	mu_ACE	0.379103	Ks_ACE	5.5e-05	Mu_BUTYR	0.036196	alpha_BUTYR	258044	Sopt_BUTYR	1.9e-05	KD	0	kbiom	23727.8
kbioms	Acetate_1gL_1	Acetate_1gL_2	Acetate_1gL_3	Acetate_0.5gL_1	Acetate_0.5gL_2	Acetate_0.5gL_3	Acetate_0.25gL_1	Acetate_0.25gL_2	Acetate_0.25gL_3	Acetate_0.1gL_1	Acetate_0.1gL_2	Acetate_0.1gL_3	Acetate_0.4gL_Butyr_0.1gL_1	Acetate_0.4gL_Butyr_0.1gL_2	Acetate_0.4gL_Butyr_0.1gL_3	Acetate_0.25gL_Butyr_0.25gL_1	Acetate_0.25gL_Butyr_0.25gL_2	Acetate_0.25gL_Butyr_0.25gL_3	Acetate_0.9gL_Butyr_0.1gL_1	Acetate_0.9gL_Butyr_0.1gL_2	Acetate_0.9gL_Butyr_0.1gL_3	Acetate_0.25gL_Butyr_0.5gL_1	Acetate_0.25gL_Butyr_0.5gL_2	Acetate_0.25gL_Butyr_0.5gL_3	Acetate_0.5gL_Butyr_0.9gL_1	Acetate_0.5gL_Butyr_0.9gL_2	Acetate_0.5gL_Butyr_0.9gL_3	Acetate_0.3gL_1	Acetate_0.3gL_2	Acetate_0.3gL_3	Butyr_0.1gL_1	Butyr_0.1gL_2	Butyr_0.1gL_3
1997.13	32.4	29.4	27.6	31.2	32.4	30.6	15	18.6	23.4	86.4	82.2	78.6	102.000000 76.200000	45.600000 75.600000	110.400000 73.200000	94.200000 138.600000	118.800000 131.400000	119.400000 148.800000	12.000000 34.200000	16.800000 34.200000	37.800000 33.600000	55.200000 137.400000	56.400000 154.200000	55.200000 151.800000	25.200000 77.400000	35.400000 73.800000	44.400000 65.400000	92.4	97.2	88.8	93	67.2	63
6742.68	10.8	9.6	9	9.6	10.2	9.6	4.8	5.4	7.2	26.4	25.2	24	33.000000 72.600000	14.400000 72.000000	36.000000 70.800000	28.800000 113.400000	36.600000 109.800000	36.600000 123.000000	3.600000 28.200000	5.400000 31.800000	12.000000 32.400000	16.800000 110.400000	16.800000 118.200000	16.800000 123.600000	7.800000 62.400000	10.800000 67.800000	13.800000 65.400000	28.8	30.6	27.6	29.4	21	19.8
11488.2	6.6	5.4	5.4	6	6	6	3	3.6	4.2	15.6	15	14.4	19.800000 72.600000	8.400000 64.200000	21.600000 67.200000	17.400000 112.800000	21.600000 100.200000	22.200000 116.400000	2.400000 23.400000	3.000000 27.000000	7.200000 31.800000	10.200000 91.800000	10.200000 106.800000	10.200000 106.200000	4.800000 0.000000	6.600000 56.400000	8.400000 57.000000	17.4	18	16.2	18	12.6	12
16233.8	4.8	4.2	3.6	4.2	4.2	4.2	2.4	2.4	3	11.4	10.8	10.2	13.800000 67.800000	6.000000 57.000000	15.600000 69.600000	12.600000 106.800000	15.600000 94.800000	15.600000 106.200000	1.800000 21.600000	2.400000 24.000000	5.400000 0.000000 31.800000	7.200000 89.400000	7.200000 97.800000	7.200000 0.000000	3.600000 0.000000	4.800000 50.400000	6.000000 0.000000	12	13.2	12	13.200000 0.000000	9	8.4
20979.3	3.6	3	0	3.6	3.6	3	1.8	1.8	2.4	9	8.4	7.8	10.800000 0.000000 69.000000	4.800000 52.200000	12.000000 59.400000	9.600000 99.000000	12.600000 98.400000	12.600000 109.200000	1.200000 19.800000	1.800000 22.200000	4.200000 29.400000	5.400000 0.000000	6.000000 92.400000	5.400000 0.000000	2.400000 0.000000	3.600000 46.200000	4.800000 0.000000	9.6	10.2	9	10.2	7.2	6.6
25724.9	3.000000 0.000000	3.000000 0.000000	2.400000 0.000000	3	3	3	1.2	1.8	1.8	7.2	6.6	6.6	9.000000 0.000000 61.800000	4.200000 50.400000	10.200000 66.600000	7.800000 94.200000	10.200000 97.200000	10.200000 105.000000	1.200000 19.200000	1.800000 21.600000	3.600000 0.000000 27.000000	4.800000 0.000000	4.800000 0.000000	4.800000 0.000000	2.400000 0.000000	3.000000 41.400000	3.600000 0.000000	7.8	8.4	7.8	8.4	6	5.4
30470.4	2.4	2.4	2.4	2.4	2.4	2.4	1.2	1.2	1.8	6	6	5.4	7.800000 0.000000 61.800000	3.600000 47.400000	8.400000 60.600000	6.600000 87.600000	8.400000 98.400000	8.400000 102.000000	1.200000 18.600000	1.200000 19.800000	3.000000 0.000000 25.800000	4.200000 0.000000	4.200000 0.000000	4.200000 0.000000	1.800000 0.000000	2.400000 0.000000	3.600000 42.600000	6.6	7.2	6.6	7.200000 0.000000 0.000000	5.4	4.8
35216	2.4	1.8	1.800000 0.000000	2.4	2.4	1.8	1.2	1.2	1.8	5.4	4.8	4.8	6.600000 58.200000 0.000000	3.000000 45.600000	7.200000 60.000000	6.000000 84.600000	7.200000 0.000000 87.600000	7.200000 97.800000	1.200000 17.400000	1.200000 19.200000	2.400000 0.000000 0.000000 26.400000	3.600000 0.000000	3.600000 0.000000 0.000000	3.600000 0.000000 0.000000	1.800000 39.600000	2.400000 0.000000	3.000000 40.200000	6	6	5.4	6.600000 0.000000 0.000000	4.800000 0.000000 0.000000	4.2
39961.5	1.800000 0.000000 0.000000	1.8	1.8	1.8	1.8	1.8	1.2	1.2	1.2	4.8	4.2	4.2	6.000000 0.000000 56.400000	2.400000 43.200000	6.600000 55.800000	5.400000 81.600000	6.600000 85.200000	6.600000 91.800000	1.200000 16.200000	1.200000 18.600000	2.400000 0.000000 23.400000	3.000000 0.000000	3.000000 0.000000	3.000000 0.000000 0.000000 0.000000	1.800000 0.000000	1.800000 0.000000	2.400000 34.800000	5.400000 0.000000	5.4	4.8	5.400000 0.000000 0.000000 0.000000	4.2	3.6
44707.1	1.800000 0.000000	1.800000 0.000000	1.800000 0.000000	1.8	1.8	1.8	1.2	1.2	1.2	4.2	4.2	3.6	5.400000 54.600000	2.400000 42.600000	6.000000 0.000000 55.200000	4.800000 75.000000	6.000000 82.200000	6.000000 89.400000	0.600000 16.200000	1.200000 18.600000	2.400000 0.000000 0.000000 23.400000	3.000000 0.000000	3.000000 0.000000	3.000000 0.000000	1.200000 0.000000 0.000000 0.000000	1.800000 36.000000	2.400000 36.000000	4.8	4.800000 0.000000	4.2	5.400000 0.000000	3.6	3.6
49452.6	1.800000 0.000000	1.8	1.200000 0.000000	1.8	1.8	1.8	1.2	1.2	1.2	3.6	3.6	3.6	4.800000 0.000000 52.800000	2.400000 40.800000	5.400000 152.400000	4.200000 0.000000	5.400000 79.800000	5.400000 87.000000	0.600000 0.000000	1.200000 0.000000 17.400000	1.800000 0.000000 22.800000	2.400000 0.000000 0.000000 0.000000 0.000000	2.400000 0.000000	2.400000 0.000000	1.200000 0.000000	1.800000 0.000000	2.400000 0.000000 0.000000	4.2	4.200000 0.000000	4.2	4.800000 0.000000 0.000000 0.000000	3.600000 0.000000	3.000000 0.000000 0.000000 0.000000 0.000000 0.000000 0.000000 0.000000
54198.2	1.800000 0.000000	1.200000 0.000000	1.200000 0.000000 0.000000	1.2	1.8	1.2	0.6	1.2	1.2	3.6	3.6	3	4.200000 51.000000	1.800000 0.000000 40.200000	4.800000 0.000000 0.000000 51.600000	4.200000 0.000000	4.800000 0.000000 78.600000	4.800000 0.000000 85.200000	0.600000 14.400000	1.200000 17.400000	1.800000 0.000000 22.200000	2.400000 0.000000	2.400000 0.000000	2.400000 0.000000	1.200000 0.000000 0.000000	1.800000 0.000000	1.800000 0.000000 35.400000	3.6	4.2	3.600000 0.000000	4.200000 0.000000 0.000000	3.000000 0.000000 0.000000 0.000000	3.000000 0.000000 0.000000
58943.8	1.200000 0.000000	1.200000 0.000000	1.200000 0.000000	1.2	1.2	1.2	0.6	1.2	1.2	3	3	3	4.200000 0.000000 50.400000	1.800000 39.600000	4.800000 0.000000 50.400000	3.600000 0.000000	4.800000 75.000000	4.800000 0.000000 81.600000	0.600000 0.000000 0.000000	0.600000 0.000000 16.200000	1.800000 0.000000 21.600000	2.400000 0.000000	2.400000 0.000000 56.400000	2.400000 0.000000	1.200000 29.400000	1.800000 0.000000	1.800000 0.000000	3.600000 0.000000	3.6	3.6	4.200000 0.000000	3.000000 0.000000	2.400000 0.000000
63689.3	1.200000 0.000000 0.000000	1.200000 0.000000	1.200000 0.000000	1.2	1.2	1.2	0.6	0.6	1.2	3	3	3	3.600000 0.000000 49.800000	1.800000 38.400000	4.200000 0.000000 50.400000	3.600000 0.000000	4.200000 0.000000 73.800000	4.200000 115.800000	0.600000 0.000000 0.000000	0.600000 0.000000 15.000000	1.800000 0.000000 21.000000	1.800000 0.000000	1.800000 0.000000 0.000000	1.800000 0.000000	1.200000 0.000000	1.200000 0.000000	1.800000 31.200000	3.6	3.6	3.000000 0.000000	3.600000 0.000000 0.000000 0.000000	2.400000 0.000000 0.000000 0.000000	2.400000 0.000000 0.000000
68434.9	1.200000 0.000000 0.000000	1.200000 0.000000	1.200000 0.000000	1.2	1.2	1.2	0.6	0.6	1.2	3	3	2.4	3.600000 0.000000 48.000000	1.800000 37.800000	4.200000 0.000000 0.000000 0.000000 48.000000	3.000000 0.000000 0.000000	4.200000 64.200000	4.200000 0.000000	0.600000 0.000000 14.400000	0.600000 0.000000 0.000000	1.800000 0.000000 20.400000	1.800000 0.000000 0.000000	1.800000 0.000000	1.800000 0.000000	1.200000 0.000000	1.200000 0.000000	1.800000 0.000000	3	3.6	3.000000 0.000000	3.600000 0.000000	2.400000 0.000000 0.000000 0.000000	2.400000 0.000000 0.000000 0.000000
73180.4	1.200000 0.000000 0.000000	1.200000 0.000000	1.200000 0.000000	1.2	1.2	1.2	0.6	0.6	1.2	3	2.4	2.4	3.600000 0.000000 46.200000	1.800000 0.000000 0.000000	3.600000 0.000000 0.000000 48.000000	3.000000 0.000000 0.000000	3.600000 0.000000 0.000000	3.600000 0.000000	0.600000 0.000000 0.000000	0.600000 0.000000 0.000000	1.200000 0.000000 20.400000	1.800000 0.000000	1.800000 0.000000	1.800000 0.000000 0.000000	1.200000 0.000000	1.200000 0.000000 28.800000	1.800000 0.000000 31.200000	3	3.000000 0.000000	3	3.000000 0.000000 0.000000	2.400000 0.000000 0.000000 0.000000	2.400000 0.000000 0.000000 0.000000
77926	1.200000 0.000000	1.200000 0.000000	1.200000 0.000000	1.2	1.2	1.2	0.6	0.6	0.6	2.4	2.4	2.4	3.000000 0.000000 46.200000	1.800000 0.000000 36.600000	3.600000 0.000000 46.800000	3.000000 70.800000	3.600000 0.000000 70.800000 0.000000	3.600000 69.000000	0.600000 0.000000	0.600000 0.000000 14.400000	1.200000 0.000000 20.400000	1.800000 0.000000	1.800000 0.000000 0.000000	1.800000 0.000000 0.000000	1.200000 0.000000	1.200000 0.000000 0.000000	1.200000 0.000000 0.000000	3.000000 0.000000	3	2.400000 0.000000	3.000000 0.000000 0.000000 0.000000	2.400000 0.000000 0.000000 0.000000	2.400000 0.000000 0.000000
82671.5	1.200000 0.000000	1.200000 0.000000	1.200000 0.000000	1.200000 0.000000	1.200000 0.000000	1.200000 0.000000	0.6	0.6	0.6	2.4	2.4	2.4	3.000000 0.000000 46.800000	1.200000 37.800000	3.600000 0.000000 0.000000 45.600000	2.400000 0.000000	3.600000 63.000000	3.600000 0.000000 67.800000	0.600000 0.000000 0.000000	0.600000 0.000000 15.600000	1.200000 0.000000 0.000000 19.800000	1.800000 0.000000 0.000000 0.000000 0.000000 0.000000 0.000000 0.000000 0.000000	1.800000 0.000000 0.000000	1.800000 0.000000 0.000000	1.200000 25.200000	1.200000 0.000000	1.200000 0.000000 28.800000	2.400000 0.000000	3.000000 0.000000	2.400000 0.000000	3.000000 0.000000 0.000000	2.400000 0.000000 0.000000 0.000000 0.000000	1.800000 0.000000 0.000000 0.000000 0.000000 0.000000
87417.1	1.200000 0.000000	1.200000 0.000000	1.200000 0.000000	1.2	1.2	1.2	0.6	0.6	0.6	2.4	2.4	2.4	3.000000 0.000000 45.600000	1.200000 34.800000	3.000000 0.000000 45.000000	2.400000 63.000000	3.000000 0.000000 0.000000	3.000000 0.000000 61.800000	0.600000 0.000000 0.000000	0.600000 150.000000	1.200000 0.000000 18.600000	1.800000 0.000000	1.800000 0.000000 0.000000	1.800000 0.000000	0.600000 0.000000	1.200000 0.000000	1.200000 0.000000 31.200000	2.4	2.400000 0.000000	2.4	3.000000 0.000000 0.000000 0.000000 0.000000 0.000000 0.000000 0.000000 0.000000	1.800000 0.000000 0.000000 0.000000 0.000000	1.800000 0.000000
92162.6	1.200000 0.000000	1.200000 0.000000	1.200000 0.000000	1.2	1.2	1.2	0.6	0.6	0.6	2.4	2.4	1.8	3.000000 0.000000 0.000000 0.000000 43.800000	1.200000 0.000000 37.200000	3.000000 0.000000 0.000000 43.200000	2.400000 49.800000	3.000000 59.400000	3.000000 0.000000 75.600000	0.600000 0.000000 12.600000	0.600000 0.000000	1.200000 0.000000 0.000000 0.000000 19.200000	1.800000 60.000000	1.800000 0.000000 51.000000	1.800000 0.000000	0.600000 0.000000	1.200000 27.600000	1.200000 29.400000	2.400000 0.000000	2.400000 0.000000	2.400000 0.000000	2.400000 0.000000 0.000000 0.000000 0.000000	1.800000 0.000000 0.000000 0.000000 0.000000	1.800000 0.000000 0.000000 0.000000 0.000000
96908.2	1.200000 0.000000	1.200000 0.000000 0.000000	1.200000 0.000000 0.000000	1.2	1.2	1.2	0.6	0.6	0.6	2.4	1.8	1.8	2.400000 0.000000 0.000000 0.000000 43.200000	1.200000 0.000000	3.000000 0.000000 42.600000	2.400000 61.800000	3.000000 0.000000 0.000000	3.000000 75.000000	0.600000 28.200000	0.600000 15.000000	1.200000 0.000000 0.000000 0.000000 18.600000	1.200000 0.000000	1.200000 0.000000 0.000000	1.200000 0.000000	0.600000 0.000000 0.000000	1.200000 0.000000 27.600000	1.200000 0.000000 32.400000	2.4	2.4	2.4	2.400000 0.000000	1.800000 0.000000 0.000000 0.000000	1.800000 0.000000 0.000000
101654	1.200000 0.000000	1.200000 0.000000	0.6	1.2	1.2	1.2	0.6	0.6	0.6	1.8	1.8	1.8	2.400000 0.000000 0.000000 43.200000	1.200000 33.600000	3.000000 0.000000 42.600000	2.400000 53.400000	3.000000 0.000000 59.400000	3.000000 0.000000 0.000000	0.600000 31.800000	0.600000 0.000000	1.200000 0.000000 19.200000	1.200000 0.000000	1.200000 0.000000 0.000000	1.200000 0.000000	0.600000 0.000000 26.400000	1.200000 27.600000	1.200000 0.000000 27.000000	2.400000 0.000000	2.400000 0.000000	2.400000 0.000000	2.400000 0.000000 0.000000 0.000000 0.000000 0.000000 0.000000 0.000000 0.000000 0.000000 0.000000 0.000000	1.800000 0.000000 0.000000	1.800000 0.000000
106399	1.200000 0.000000	0.600000 0.000000	0.600000 0.000000	1.2	1.2	0.6	0.6	0.6	0.6	1.8	1.8	1.8	2.400000 0.000000 43.200000	1.200000 0.000000	2.400000 0.000000 0.000000 42.600000	2.400000 0.000000 55.200000	2.400000 0.000000 0.000000	2.400000 0.000000 0.000000	0.600000 31.200000	0.600000 0.000000 15.000000	1.200000 0.000000 17.400000	1.200000 0.000000 0.000000 0.000000 0.000000	1.200000 0.000000 50.400000	1.200000 0.000000 0.000000 0.000000 0.000000	0.600000 0.000000 26.400000	1.200000 27.000000	1.200000 205.800000	2.4	2.400000 0.000000	1.800000 0.000000	2.400000 0.000000 0.000000 0.000000 0.000000 0.000000	1.800000 0.000000 0.000000 0.000000 0.000000 0.000000	1.800000 0.000000 0.000000 0.000000 0.000000
111145	1.200000 0.000000	0.600000 0.000000 0.000000	0.600000 0.000000	0.6	0.6	0.600000 0.000000	0.6	0.6	0.6	1.8	1.8	1.8	2.400000 0.000000 42.600000	1.200000 27.600000	2.400000 0.000000 0.000000 42.000000	1.800000 0.000000	2.400000 0.000000 0.000000 0.000000	2.400000 0.000000 0.000000	0.600000 0.000000	0.600000 0.000000 0.000000 13.200000	1.200000 0.000000 0.000000 18.000000	1.200000 0.000000 52.200000	1.200000 0.000000 50.400000	1.200000 0.000000 0.000000	0.600000 25.200000	1.200000 32.400000	1.200000 248.400000	1.800000 0.000000	2.400000 0.000000 0.000000	1.800000 0.000000	2.400000 0.000000 0.000000 0.000000 0.000000 0.000000 0.000000 0.000000	1.800000 0.000000 0.000000	1.800000 0.000000 0.000000
115890	1.200000 0.000000 0.000000 0.000000	0.600000 0.000000	0.600000 0.000000 0.000000	0.6	0.600000 0.000000 0.000000	0.6	0.6	0.6	0.6	1.8	1.8	1.8	2.400000 0.000000 0.000000 42.000000	1.200000 76.200000	2.400000 0.000000 0.000000 41.400000	1.800000 0.000000	2.400000 65.400000	2.400000 0.000000	0.600000 0.000000 0.000000	0.600000 0.000000 13.200000	1.200000 0.000000 0.000000 18.000000	1.200000 43.800000	1.200000 0.000000	1.200000 0.000000	0.600000 26.400000	1.200000 0.000000 0.000000 31.800000	1.200000 26.400000 0.000000 0.000000 0.000000	1.800000 0.000000	1.800000 0.000000	1.8	2.400000 0.000000	1.800000 0.000000 0.000000	1.800000 0.000000 0.000000 0.000000 0.000000 0.000000 0.000000 0.000000 0.000000
120636	0.600000 0.000000 0.000000	0.600000 0.000000 0.000000	0.600000 0.000000 0.000000 0.000000	0.600000 0.000000	0.6	0.600000 0.000000	0.6	0.6	0.6	1.8	1.8	1.8	2.400000 0.000000 0.000000 42.000000	1.200000 0.000000 0.000000 0.000000	2.400000 0.000000 0.000000 42.000000	1.800000 0.000000 0.000000	2.400000 0.000000 52.200000	2.400000 0.000000	0.600000 0.000000 0.000000	0.600000 0.000000 0.000000	1.200000 0.000000 0.000000 18.000000	1.200000 46.200000	1.200000 0.000000 0.000000 0.000000 0.000000 0.000000	1.200000 0.000000	0.600000 0.000000 28.800000	0.600000 0.000000 26.400000	1.200000 0.000000 0.000000 26.400000	1.800000 0.000000	1.800000 0.000000 0.000000	1.800000 0.000000 0.000000	2.400000 0.000000 0.000000	1.800000 0.000000 0.000000 0.000000 0.000000 0.000000 0.000000	1.200000 0.000000 0.000000 0.000000 0.000000
125381	0.600000 0.000000 0.000000	0.600000 0.000000 0.000000	0.600000 0.000000	0.600000 0.000000	0.600000 0.000000	0.600000 0.000000	0.6	0.6	0.600000 0.000000	1.8	1.8	1.8	2.400000 0.000000 39.600000	1.200000 0.000000 0.000000	2.400000 0.000000 0.000000 47.400000	1.800000 0.000000 0.000000	2.400000 0.000000 0.000000	2.400000 0.000000 57.600000	0.600000 0.000000 0.000000	0.600000 0.000000 12.600000	1.200000 0.000000 0.000000 0.000000 0.000000 0.000000	1.200000 43.200000	1.200000 0.000000 0.000000	1.200000 63.000000	0.600000 25.800000	0.600000 0.000000 0.000000 26.400000 0.000000 0.000000 0.000000 0.000000 0.000000 0.000000	1.200000 0.000000 31.200000	1.800000 0.000000	1.800000 0.000000	1.8	1.800000 0.000000 0.000000 0.000000	1.200000 0.000000 0.000000	1.200000 0.000000 0.000000
130127	0.600000 0.000000 0.000000	0.600000 0.000000	0.600000 0.000000 0.000000	0.600000 0.000000	0.600000 0.000000	0.600000 0.000000	0.6	0.6	0.6	1.8	1.8	1.8	1.800000 0.000000 463.800000	1.200000 0.000000 0.000000 31.800000	2.400000 0.000000 0.000000 40.200000	1.800000 0.000000 0.000000 49.800000	2.400000 0.000000 0.000000 0.000000 55.200000	2.400000 0.000000 0.000000 0.000000	0.600000 0.000000	0.600000 0.000000 12.600000	1.200000 0.000000 0.000000 0.000000 17.400000	1.200000 0.000000 42.600000	1.200000 48.000000 0.000000 0.000000 0.000000 0.000000	1.200000 47.400000	0.600000 0.000000 25.200000	0.600000 25.800000	1.200000 27.000000	1.800000 0.000000	1.800000 0.000000	1.800000 0.000000 0.000000	1.800000 0.000000 0.000000	1.200000 0.000000 0.000000	1.200000 0.000000 0.000000
134873	0.600000 0.000000 0.000000	0.600000 0.000000	0.600000 0.000000	0.600000 0.000000	0.600000 0.000000	0.600000 0.000000	0.6	0.6	0.6	1.8	1.8	1.2	1.800000 0.000000 0.000000 40.800000	1.200000 0.000000 33.000000	2.400000 0.000000 0.000000 40.800000	1.800000 0.000000 0.000000 0.000000	2.400000 0.000000 55.200000	2.400000 0.000000	0.600000 0.000000 0.000000	0.600000 0.000000 0.000000	1.200000 0.000000 0.000000 17.400000	1.200000 42.600000	1.200000 0.000000 61.200000	1.200000 45.600000	0.600000 25.800000	0.600000 26.400000	1.200000 0.000000 25.200000	1.8	1.800000 0.000000	1.800000 0.000000	1.800000 0.000000 0.000000	1.200000 0.000000 0.000000	1.200000 0.000000 0.000000 0.000000
139618	0.600000 0.000000 0.000000	0.600000 0.000000 0.000000	0.600000 0.000000 0.000000	0.6	0.6	0.600000 0.000000	0.6	0.6	0.6	1.8	1.800000 0.000000	1.2	1.800000 0.000000 0.000000 38.400000	1.200000 0.000000 30.000000	1.800000 0.000000 0.000000 39.600000	1.800000 0.000000 0.000000	2.400000 0.000000 0.000000	2.400000 0.000000 61.800000	0.600000 0.000000 0.000000	0.600000 0.000000 15.000000	0.600000 0.000000 0.000000 15.600000	1.200000 0.000000 42.600000	1.200000 0.000000 52.200000	1.200000 0.000000 45.600000	0.600000 157.200000	0.600000 0.000000 26.400000	1.200000 0.000000 0.000000 30.600000	1.800000 0.000000 0.000000	1.800000 0.000000	1.8	1.800000 0.000000 0.000000 0.000000	1.200000 0.000000 0.000000 0.000000 0.000000	1.200000 0.000000 0.000000 0.000000 0.000000 0.000000 0.000000
144364	0.600000 0.000000	0.600000 0.000000 0.000000 0.000000	0.600000 0.000000 0.000000	0.600000 0.000000	0.600000 0.000000	0.600000 0.000000	0.6	0.6	0.6	1.8	1.200000 0.000000	1.2	1.800000 0.000000 0.000000 38.400000	1.200000 0.000000 27.600000	1.800000 0.000000 0.000000 39.600000	1.800000 0.000000 0.000000	1.800000 0.000000 49.800000	1.800000 59.400000	0.600000 0.000000 0.000000	0.600000 0.000000	0.600000 0.000000 0.000000 16.800000	1.200000 42.600000	1.200000 0.000000 61.200000	1.200000 45.600000	0.600000 25.200000	0.600000 31.200000	1.200000 0.000000 25.800000	1.800000 0.000000	1.800000 0.000000	1.800000 0.000000	1.800000 0.000000 0.000000 0.000000	1.200000 0.000000 0.000000 0.000000 0.000000 0.000000 0.000000	1.200000 0.000000 0.000000
149109	0.600000 0.000000	0.600000 0.000000 0.000000	0.600000 0.000000 0.000000	0.600000 0.000000	0.600000 0.000000	0.600000 0.000000	0.6	0.6	0.6	1.200000 0.000000	1.2	1.2	1.800000 0.000000 0.000000 38.400000	1.200000 0.000000 33.000000	1.800000 0.000000 40.200000	1.800000 0.000000 61.800000	1.800000 0.000000 0.000000	1.800000 0.000000 62.400000	0.600000 0.000000 0.000000	0.600000 0.000000 10.200000	0.600000 0.000000 0.000000 0.000000 16.200000	1.200000 54.000000 0.000000	1.200000 0.000000 47.400000	1.200000 0.000000 46.800000	0.600000 30.000000	0.600000 25.800000	1.200000 25.800000	1.800000 0.000000	1.800000 0.000000	1.800000 0.000000	1.800000 0.000000 0.000000 0.000000 0.000000 0.000000	1.200000 0.000000 0.000000 0.000000 0.000000 0.000000	1.200000 0.000000 0.000000 0.000000 0.000000 0.000000 0.000000
153855	0.600000 0.000000 0.000000	0.600000 0.000000 0.000000	0.600000 0.000000	0.600000 0.000000	0.600000 0.000000	0.600000 0.000000	0.6	0.6	0.6	1.200000 0.000000	1.2	1.2	1.800000 0.000000 0.000000 37.800000	1.200000 0.000000 65.400000	1.800000 0.000000 0.000000 0.000000 40.200000	1.800000 0.000000 48.000000	1.800000 0.000000 69.000000	1.800000 58.800000	0.600000 0.000000 13.200000	0.600000 0.000000 0.000000	0.600000 0.000000 0.000000 0.000000 16.200000	1.200000 42.000000	1.200000 0.000000 47.400000	1.200000 0.000000 51.600000 0.000000	0.600000 25.200000	0.600000 0.000000 26.400000	1.200000 0.000000 27.600000	1.800000 0.000000	1.800000 0.000000	1.800000 0.000000	1.800000 0.000000 0.000000 0.000000 0.000000 0.000000 0.000000 0.000000	1.200000 0.000000 0.000000 0.000000 0.000000 0.000000 0.000000 0.000000	1.200000 0.000000 0.000000 0.000000 0.000000
158600	0.600000 0.000000 0.000000	0.600000 0.000000 0.000000	0.600000 0.000000 0.000000	0.600000 0.000000	0.600000 0.000000	0.600000 0.000000	0.6	0.6	0.6	1.2	1.200000 0.000000	1.2	1.800000 0.000000 0.000000 0.000000 40.200000	0.600000 0.000000 0.000000	1.800000 0.000000 0.000000 39.000000	1.800000 0.000000 52.800000	1.800000 0.000000 0.000000 62.400000	1.800000 0.000000 52.800000	0.600000 0.000000 9.600000	0.600000 0.000000 31.200000	0.600000 0.000000 0.000000 15.600000	1.200000 0.000000 42.600000	1.200000 0.000000 46.200000	1.200000 0.000000 45.000000 0.000000 0.000000	0.600000 0.000000 24.600000	0.600000 27.000000	0.600000 0.000000 24.600000	1.800000 0.000000	1.800000 0.000000	1.200000 0.000000	1.800000 0.000000 0.000000 0.000000	1.200000 0.000000 0.000000 0.000000	1.200000 0.000000 0.000000 0.000000 0.000000
163346	0.600000 0.000000 0.000000	0.600000 0.000000 0.000000	0.600000 0.000000 0.000000	0.600000 0.000000	0.600000 0.000000	0.600000 0.000000	0.6	0.6	0.6	1.2	1.2	1.2	1.800000 0.000000 0.000000 37.200000	0.600000 0.000000 25.800000	1.800000 0.000000 0.000000 0.000000 36.600000	1.800000 0.000000 46.200000	1.800000 0.000000 60.000000	1.800000 0.000000 53.400000	0.600000 0.000000 0.000000	0.600000 0.000000 11.400000	0.600000 0.000000 0.000000 16.800000	1.200000 0.000000 42.000000	1.200000 0.000000 46.200000	1.200000 0.000000 95.400000 0.000000 0.000000 0.000000 0.000000	0.600000 0.000000 24.600000	0.600000 0.000000 25.800000	0.600000 0.000000 0.000000 26.400000	1.200000 0.000000	1.800000 0.000000	1.200000 0.000000	1.800000 0.000000 0.000000 0.000000 0.000000 0.000000	1.200000 0.000000 0.000000 0.000000	1.200000 0.000000
168091	0.600000 0.000000 0.000000	0.600000 0.000000 0.000000	0.600000 0.000000 0.000000	0.600000 0.000000	0.600000 0.000000	0.600000 0.000000	0.6	0.6	0.6	1.2	1.2	1.2	1.800000 0.000000 0.000000 37.200000	0.600000 0.000000 32.400000	1.800000 0.000000 0.000000 37.200000	1.200000 0.000000 48.000000	1.800000 0.000000 47.400000	1.800000 0.000000 53.400000	0.600000 0.000000 0.000000	0.600000 0.000000 12.000000	0.600000 0.000000 0.000000 16.800000	1.200000 53.400000	1.200000 0.000000 48.000000	1.200000 170.400000	0.600000 24.000000	0.600000 0.000000 24.600000	0.600000 0.000000 0.000000 0.000000 25.200000	1.200000 0.000000 0.000000	1.8	1.200000 0.000000	1.800000 0.000000 0.000000 0.000000 0.000000 0.000000 0.000000 0.000000	1.200000 0.000000 0.000000 0.000000 0.000000 0.000000	1.200000 0.000000 0.000000 0.000000
172837	0.600000 0.000000 0.000000	0.600000 0.000000 0.000000	0.600000 0.000000 0.000000	0.600000 0.000000	0.600000 0.000000	0.600000 0.000000	0.6	0.6	0.6	1.2	1.200000 0.000000	1.2	1.800000 0.000000 38.400000	0.600000 0.000000 31.800000	1.800000 0.000000 0.000000 0.000000 37.800000	1.200000 0.000000 46.800000	1.800000 0.000000 101.400000	1.800000 0.000000 52.200000	0.600000 0.000000 0.000000 9.000000	0.600000 0.000000 0.000000 10.800000	0.600000 0.000000 0.000000 0.000000 16.800000	1.200000 0.000000 123.000000	1.200000 45.600000	1.200000 44.400000	0.600000 0.000000 24.600000	0.600000 0.000000 24.600000	0.600000 0.000000 24.600000	1.200000 0.000000	1.200000 0.000000	1.200000 0.000000	1.800000 0.000000 0.000000 0.000000 0.000000 0.000000 0.000000 0.000000 0.000000 0.000000 0.000000	1.200000 0.000000 0.000000 0.000000 0.000000 0.000000	1.200000 0.000000 0.000000 0.000000 0.000000 0.000000 0.000000
177583	0.600000 0.000000	0.600000 0.000000	0.600000 0.000000 0.000000	0.6	0.600000 0.000000	0.600000 0.000000	0.6	0.6	0.6	1.2	1.2	1.2	1.800000 0.000000 0.000000 36.600000	0.600000 0.000000 0.000000 28.200000	1.800000 0.000000 0.000000 148.800000	1.200000 0.000000 45.600000	1.800000 56.400000 0.000000 0.000000 0.000000	1.800000 0.000000 66.000000	0.600000 0.000000 9.000000	0.600000 0.000000 13.800000	0.600000 0.000000 16.800000	1.200000 0.000000 42.000000	1.200000 0.000000 46.200000	1.200000 0.000000 45.000000	0.600000 0.000000 24.600000	0.600000 0.000000 25.200000	0.600000 0.000000 177.600000	1.200000 0.000000	1.200000 0.000000	1.200000 0.000000	1.800000 0.000000 0.000000	1.200000 0.000000 0.000000 0.000000 0.000000 0.000000 0.000000	1.200000 0.000000 0.000000 0.000000 0.000000 0.000000 0.000000 0.000000
182328	0.600000 0.000000 0.000000	0.600000 0.000000 0.000000	0.600000 0.000000 0.000000	0.600000 0.000000	0.600000 0.000000	0.600000 0.000000	0.6	0.6	0.6	1.2	1.2	1.2	1.800000 0.000000 0.000000 0.000000	0.600000 24.000000	1.800000 0.000000 0.000000 37.800000	1.200000 0.000000 46.200000	1.800000 46.800000	1.800000 52.800000	0.600000 0.000000 10.800000	0.600000 0.000000 0.000000	0.600000 0.000000 0.000000 16.800000	1.200000 0.000000 41.400000	1.200000 0.000000 45.600000	1.200000 0.000000 84.000000	0.600000 0.000000 24.600000	0.600000 30.000000	0.600000 0.000000 0.000000 24.600000	1.200000 0.000000	1.200000 0.000000	1.200000 0.000000	1.200000 0.000000 0.000000 0.000000 0.000000 0.000000	1.200000 0.000000 0.000000 0.000000 0.000000 0.000000	1.200000 0.000000 0.000000 0.000000 0.000000 0.000000 0.000000
187074	0.600000 0.000000 0.000000	0.600000 0.000000 0.000000	0.600000 0.000000 0.000000	0.600000 0.000000	0.600000 0.000000	0.600000 0.000000	0.6	0.6	0.6	1.2	1.2	1.2	1.800000 0.000000 0.000000 0.000000	0.600000 0.000000 0.000000 25.200000	1.800000 0.000000 36.000000	1.200000 0.000000 46.800000	1.800000 0.000000 0.000000 49.800000	1.800000 0.000000 65.400000	0.600000 0.000000 9.600000	0.600000 0.000000 9.600000	0.600000 0.000000 0.000000 15.600000	1.200000 0.000000 41.400000	1.200000 0.000000 46.800000	0.600000 0.000000 96.000000 0.000000 0.000000	0.600000 0.000000 23.400000	0.600000 0.000000 25.200000	0.600000 0.000000 0.000000 25.200000	1.200000 0.000000	1.200000 0.000000	1.200000 0.000000	1.200000 0.000000 0.000000 0.000000 0.000000 0.000000	1.200000 0.000000 0.000000 0.000000 0.000000 0.000000 0.000000	1.200000 0.000000 0.000000 0.000000 0.000000 0.000000
191819	0.600000 0.000000 0.000000	0.600000 0.000000 0.000000	0.600000 0.000000 0.000000	0.600000 0.000000	0.600000 0.000000	0.600000 0.000000	0.6	0.6	0.6	1.2	1.2	1.2	1.200000 0.000000 0.000000 35.400000	0.600000 0.000000 0.000000 31.200000	1.800000 0.000000 0.000000 37.800000	1.200000 0.000000 46.200000	1.800000 0.000000 0.000000 46.200000	1.800000 0.000000 50.400000	0.600000 0.000000 10.800000	0.600000 0.000000 10.200000	0.600000 0.000000 16.200000	0.600000 42.000000 0.000000 0.000000 0.000000 0.000000 0.000000	0.600000 57.600000	0.600000 0.000000 45.000000	0.600000 0.000000 23.400000	0.600000 0.000000 25.200000	0.600000 0.000000 0.000000 24.600000	1.200000 0.000000	1.200000 0.000000	1.200000 0.000000	1.200000 0.000000 0.000000	1.200000 0.000000 0.000000 0.000000 0.000000 0.000000 0.000000 0.000000 0.000000	1.200000 0.000000 0.000000 0.000000 0.000000 0.000000
196565	0.600000 0.000000 0.000000	0.600000 0.000000 0.000000	0.600000 0.000000 0.000000	0.600000 0.000000	0.600000 0.000000	0.600000 0.000000	0.6	0.6	0.6	1.2	1.2	1.2	1.200000 0.000000 0.000000 0.000000	0.600000 0.000000 22.800000	1.800000 0.000000 0.000000 37.200000	1.200000 0.000000 46.200000	1.800000 0.000000 0.000000 58.200000	1.800000 0.000000 51.000000	0.600000 0.000000 271.800000	0.600000 0.000000 0.000000 0.000000	0.600000 0.000000 0.000000 0.000000 0.000000 16.200000	0.600000 0.000000 40.200000	0.600000 0.000000 44.400000	0.600000 0.000000 43.800000	0.600000 0.000000 28.200000	0.600000 0.000000 24.600000	0.600000 0.000000 25.800000	1.200000 0.000000	1.200000 0.000000	1.200000 0.000000	1.200000 0.000000 0.000000 0.000000	1.200000 0.000000 0.000000 0.000000	1.200000 0.000000 0.000000 0.000000 0.000000
201310	0.600000 0.000000 0.000000 0.000000	0.600000 0.000000 0.000000	0.600000 0.000000 0.000000	0.600000 0.000000	0.600000 0.000000	0.600000 0.000000	0.6	0.6	0.6	1.2	1.2	1.2	1.200000 0.000000 0.000000 37.200000	0.600000 0.000000 22.800000	1.800000 0.000000 0.000000 33.000000	1.200000 0.000000 45.600000 0.000000 0.000000	1.800000 0.000000 46.800000	1.800000 0.000000 50.400000	0.600000 0.000000 0.000000	0.600000 0.000000 0.000000 11.400000	0.600000 0.000000 0.000000 13.200000	0.600000 0.000000 0.000000 0.000000 41.400000	0.600000 45.000000	0.600000 0.000000 47.400000	0.600000 0.000000 23.400000	0.600000 0.000000 24.600000	0.600000 0.000000 0.000000 24.000000	1.200000 0.000000	1.200000 0.000000	1.200000 0.000000	1.200000 0.000000 0.000000	1.200000 0.000000 0.000000	1.200000 0.000000
206056	0.600000 0.000000 0.000000	0.600000 0.000000 0.000000	0.600000 0.000000	0.600000 0.000000 0.000000	0.600000 0.000000	0.600000 0.000000	0.6	0.6	0.6	1.2	1.2	1.2	1.200000 0.000000 0.000000 0.000000 35.400000	0.600000 0.000000 0.000000 23.400000	1.800000 0.000000 0.000000 36.600000	1.200000 0.000000 45.600000	1.800000 0.000000 58.200000	1.800000 0.000000 51.000000	0.600000 0.000000 0.000000	0.600000 0.000000 0.000000 0.000000 13.800000	0.600000 0.000000 0.000000 0.000000 16.200000	0.600000 40.800000	0.600000 45.000000	0.600000 42.600000	0.600000 0.000000 24.000000	0.600000 0.000000 24.600000	0.600000 0.000000 0.000000 24.000000	1.200000 0.000000	1.200000 0.000000	1.200000 0.000000	1.200000 0.000000 0.000000	1.200000 0.000000	1.200000 0.000000
210801	0.600000 0.000000 0.000000	0.600000 0.000000 0.000000	0.600000 0.000000 0.000000	0.6	0.600000 0.000000	0.600000 0.000000	0.6	0.6	0.6	1.2	1.2	1.2	1.200000 0.000000 36.600000	0.600000 0.000000 22.800000	1.200000 0.000000 0.000000 37.200000	1.200000 0.000000 0.000000 45.600000	1.800000 0.000000 0.000000 46.800000	1.800000 0.000000 51.000000	0.600000 0.000000 9.600000	0.600000 0.000000 10.200000	0.600000 0.000000 0.000000 15.600000	0.600000 0.000000 40.800000	0.600000 45.000000 0.000000	0.600000 43.800000	0.600000 0.000000 23.400000	0.600000 0.000000 24.600000	0.600000 0.000000 0.000000 0.000000 24.600000	1.200000 0.000000 0.000000	1.200000 0.000000 0.000000	1.200000 0.000000	1.200000 0.000000 0.000000	1.200000 0.000000 0.000000	1.200000 0.000000 0.000000
215547	0.600000 0.000000 0.000000	0.600000 0.000000 0.000000	0.600000 0.000000 0.000000	0.600000 0.000000	0.600000 0.000000	0.600000 0.000000	0.6	0.6	0.6	1.200000 0.000000	1.2	1.200000 0.000000	1.200000 0.000000 0.000000 0.000000 36.600000	0.600000 0.000000 0.000000 0.000000 30.600000	1.200000 0.000000 0.000000 34.200000	1.200000 0.000000 51.000000	1.200000 0.000000 0.000000 51.000000	1.200000 0.000000 49.200000	0.600000 0.000000 9.600000	0.600000 0.000000 11.400000	0.600000 0.000000 0.000000 12.600000	0.600000 0.000000 41.400000	0.600000 0.000000 44.400000	0.600000 0.000000 43.200000	0.600000 0.000000 23.400000	0.600000 0.000000 24.600000	0.600000 0.000000 0.000000 0.000000 23.400000	1.200000 0.000000 0.000000	1.200000 0.000000	1.200000 0.000000	1.200000 0.000000 0.000000 0.000000	1.200000 0.000000 0.000000 0.000000 0.000000 0.000000 0.000000	1.200000 0.000000 0.000000 0.000000
220293	0.600000 0.000000 0.000000 0.000000 0.000000	0.600000 0.000000 0.000000	0.600000 0.000000 0.000000	0.600000 0.000000	0.600000 0.000000	0.600000 0.000000	0.6	0.6	0.6	1.200000 0.000000 0.000000	1.2	1.2	1.200000 0.000000 0.000000 0.000000 36.000000	0.600000 0.000000 0.000000 30.600000	1.200000 0.000000 0.000000 0.000000 36.000000	1.200000 0.000000 57.000000	1.200000 0.000000 172.200000	1.200000 0.000000 49.800000	0.600000 0.000000 9.600000	0.600000 0.000000 11.400000	0.600000 0.000000 0.000000 13.800000	0.600000 0.000000 41.400000	0.600000 0.000000 44.400000	0.600000 0.000000 176.400000	0.600000 0.000000 24.000000	0.600000 0.000000 28.800000	0.600000 0.000000 0.000000 27.600000	1.200000 0.000000	1.200000 0.000000 0.000000	1.200000 0.000000	1.200000 0.000000 0.000000 0.000000 0.000000 0.000000 0.000000 0.000000	1.200000 0.000000 0.000000 0.000000	1.200000 0.000000 0.000000 0.000000 0.000000
225038	0.600000 0.000000 0.000000	0.600000 0.000000 0.000000	0.600000 0.000000 0.000000	0.600000 0.000000	0.600000 0.000000	0.600000 0.000000	0.6	0.6	0.6	1.200000 0.000000	1.200000 0.000000	1.2	1.200000 0.000000 0.000000 36.600000	0.600000 0.000000 22.200000	1.200000 0.000000 0.000000 0.000000 36.600000	1.200000 0.000000 0.000000 44.400000	1.200000 0.000000 54.600000	1.200000 0.000000 49.200000 0.000000 0.000000	0.600000 0.000000 0.000000 10.800000	0.600000 0.000000 114.600000	0.600000 0.000000 0.000000 15.600000	0.600000 0.000000 42.000000	0.600000 0.000000 45.000000	0.600000 0.000000 54.000000	0.600000 0.000000 25.800000	0.600000 0.000000 24.600000	0.600000 0.000000 0.000000 24.000000	1.200000 0.000000 0.000000	1.200000 0.000000 0.000000	1.200000 0.000000	1.200000 0.000000 0.000000 0.000000	1.200000 0.000000	1.200000 0.000000 0.000000 0.000000
229784	0.600000 0.000000 0.000000	0.600000 0.000000 0.000000	0.600000 0.000000 0.000000	0.600000 0.000000	0.600000 0.000000	0.600000 0.000000	0.6	0.6	0.6	1.2	1.200000 0.000000	1.2	1.200000 0.000000 0.000000 36.000000	0.600000 0.000000 26.400000	1.200000 0.000000 0.000000 35.400000	1.200000 0.000000 43.200000	1.200000 0.000000 45.600000	1.200000 0.000000 50.400000	0.600000 0.000000 241.800000	0.600000 0.000000 0.000000 13.200000	0.600000 0.000000 0.000000 15.600000	0.600000 0.000000 40.200000	0.600000 0.000000 43.800000	0.600000 0.000000 43.200000	0.600000 0.000000 23.400000	0.600000 0.000000 24.600000	0.600000 0.000000 24.000000	1.200000 0.000000 0.000000	1.200000 0.000000 0.000000 0.000000	1.200000 0.000000 0.000000	1.200000 0.000000 0.000000 0.000000 0.000000 0.000000	1.200000 0.000000 0.000000 0.000000 0.000000 0.000000 0.000000	1.200000 0.000000 0.000000 0.000000 0.000000 0.000000 0.000000 0.000000
234529	0.600000 0.000000 0.000000	0.600000 0.000000 0.000000	0.600000 0.000000 0.000000	0.600000 0.000000	0.600000 0.000000	0.600000 0.000000 0.000000	0.6	0.6	0.6	1.200000 0.000000	1.2	1.200000 0.000000	1.200000 0.000000 0.000000 33.000000	0.600000 0.000000 25.800000	1.200000 0.000000 0.000000 0.000000 0.000000 36.000000	1.200000 0.000000 49.800000	1.200000 0.000000 0.000000 48.000000	1.200000 0.000000 0.000000 49.800000	0.600000 0.000000	0.600000 0.000000 0.000000 10.800000	0.600000 0.000000 0.000000 12.000000	0.600000 0.000000 40.200000	0.600000 0.000000 44.400000	0.600000 0.000000 43.200000	0.600000 0.000000 22.800000	0.600000 0.000000 0.000000 24.000000	0.600000 0.000000 23.400000	1.200000 0.000000	1.200000 0.000000 0.000000 0.000000	1.200000 0.000000 0.000000	1.200000 0.000000 0.000000 0.000000 0.000000 0.000000 0.000000 0.000000 0.000000	1.200000 0.000000 0.000000 0.000000 0.000000 0.000000	0.6
