# Supplementary material for: Dynamic metabolic modeling of heterotrophic and mixotrophic microalgal growth on fermentative wastes
Source: PLoS Comput Biol. 2017 Jun 5;13(6):e1005590. doi: 10.1371/journal.pcbi.1005590 (PMC5476291; doi:10.1371/journal.pcbi.1005590)
Supplement: S3 File — (SBML) [file pcbi.1005590.s003.sbml]

<?xml version="1.0" encoding="UTF-8"?>
<sbml xmlns="http://www.sbml.org/sbml/level2" level="2" version="1" xmlns:html="http://www.w3.org/1999/xhtml">
<model id="C_sorokiniana_Baroukh_et_al" name="C_sorokiniana_Baroukh_et_al">
<listOfUnitDefinitions>
	<unitDefinition id="mmol_per_gDW_per_hr">
		<listOfUnits>
			<unit kind="mole" scale="-3"/>
			<unit kind="gram" exponent="-1"/>
			<unit kind="second" multiplier=".00027777" exponent="-1"/>
		</listOfUnits>
	</unitDefinition>
</listOfUnitDefinitions>
<listOfCompartments>
	<compartment id="external"/>
	<compartment id="chloroplast" outside="cytosol"/>
	<compartment id="glyoxysome" outside="cytosol"/>
	<compartment id="cytosol" outside="external"/>
</listOfCompartments>
<listOfSpecies>
	<species id="m1" name="Light" compartment="cytosol" boundaryCondition="false"/>
	<species id="m1_ext" name="Light_ext" compartment="external" boundaryCondition="false"/>
	<species id="m2" name="ADP" compartment="cytosol" boundaryCondition="false"/>
	<species id="m3" name="Pi" compartment="cytosol" boundaryCondition="false"/>
	<species id="m3_ext" name="Pi_ext" compartment="external" boundaryCondition="false"/>
	<species id="m4" name="H" compartment="cytosol" boundaryCondition="false"/>
	<species id="m4_ext" name="H_ext" compartment="external" boundaryCondition="false"/>
	<species id="m5" name="cNADP" compartment="cytosol" boundaryCondition="false"/>
	<species id="m6" name="O2" compartment="cytosol" boundaryCondition="false"/>
	<species id="m6_ext" name="O2_ext" compartment="external" boundaryCondition="false"/>
	<species id="m7" name="H2O" compartment="cytosol" boundaryCondition="false"/>
	<species id="m7_ext" name="H2O_ext" compartment="external" boundaryCondition="false"/>
	<species id="m8" name="cNADPH" compartment="cytosol" boundaryCondition="false"/>
	<species id="m9" name="ATP" compartment="cytosol" boundaryCondition="false"/>
	<species id="m10" name="CO2" compartment="cytosol" boundaryCondition="false"/>
	<species id="m10_ext" name="CO2_ext" compartment="external" boundaryCondition="false"/>
	<species id="m11" name="cRu15DP" compartment="cytosol" boundaryCondition="false"/>
	<species id="m12" name="cG3P" compartment="cytosol" boundaryCondition="false"/>
	<species id="m13" name="c13DPG" compartment="cytosol" boundaryCondition="false"/>
	<species id="m14" name="cGAP" compartment="cytosol" boundaryCondition="false"/>
	<species id="m15" name="cDHAP" compartment="cytosol" boundaryCondition="false"/>
	<species id="m16" name="cF16P" compartment="cytosol" boundaryCondition="false"/>
	<species id="m17" name="cF6P" compartment="cytosol" boundaryCondition="false"/>
	<species id="m18" name="cE4P" compartment="cytosol" boundaryCondition="false"/>
	<species id="m19" name="cX5P" compartment="cytosol" boundaryCondition="false"/>
	<species id="m20" name="cS7P" compartment="cytosol" boundaryCondition="false"/>
	<species id="m21" name="cR5P" compartment="cytosol" boundaryCondition="false"/>
	<species id="m22" name="cRu5P" compartment="cytosol" boundaryCondition="false"/>
	<species id="m23" name="GAP" compartment="cytosol" boundaryCondition="false"/>
	<species id="m24" name="G6P" compartment="cytosol" boundaryCondition="false"/>
	<species id="m25" name="G1P" compartment="cytosol" boundaryCondition="false"/>
	<species id="m26" name="F6P" compartment="cytosol" boundaryCondition="false"/>
	<species id="m27" name="F16P" compartment="cytosol" boundaryCondition="false"/>
	<species id="m28" name="DHAP" compartment="cytosol" boundaryCondition="false"/>
	<species id="m29" name="NAD" compartment="cytosol" boundaryCondition="false"/>
	<species id="m30" name="13DPG" compartment="cytosol" boundaryCondition="false"/>
	<species id="m31" name="NADH" compartment="cytosol" boundaryCondition="false"/>
	<species id="m32" name="3PG" compartment="cytosol" boundaryCondition="false"/>
	<species id="m33" name="2PG" compartment="cytosol" boundaryCondition="false"/>
	<species id="m34" name="PEP" compartment="cytosol" boundaryCondition="false"/>
	<species id="m35" name="PYR" compartment="cytosol" boundaryCondition="false"/>
	<species id="m36" name="CoA" compartment="cytosol" boundaryCondition="false"/>
	<species id="m37" name="AcCoA" compartment="cytosol" boundaryCondition="false"/>
	<species id="m38" name="OXA" compartment="cytosol" boundaryCondition="false"/>
	<species id="m39" name="CIT" compartment="cytosol" boundaryCondition="false"/>
	<species id="m40" name="AKG" compartment="cytosol" boundaryCondition="false"/>
	<species id="m41" name="SUCCoA" compartment="cytosol" boundaryCondition="false"/>
	<species id="m42" name="SUC" compartment="cytosol" boundaryCondition="false"/>
	<species id="m43" name="FAD" compartment="cytosol" boundaryCondition="false"/>
	<species id="m44" name="FADH2" compartment="cytosol" boundaryCondition="false"/>
	<species id="m45" name="FUM" compartment="cytosol" boundaryCondition="false"/>
	<species id="m46" name="MAL" compartment="cytosol" boundaryCondition="false"/>
	<species id="m47" name="NADP" compartment="cytosol" boundaryCondition="false"/>
	<species id="m48" name="6PG" compartment="cytosol" boundaryCondition="false"/>
	<species id="m49" name="NADPH" compartment="cytosol" boundaryCondition="false"/>
	<species id="m50" name="RU5P" compartment="cytosol" boundaryCondition="false"/>
	<species id="m51" name="R5P" compartment="cytosol" boundaryCondition="false"/>
	<species id="m52" name="X5P" compartment="cytosol" boundaryCondition="false"/>
	<species id="m53" name="S7P" compartment="cytosol" boundaryCondition="false"/>
	<species id="m54" name="E4P" compartment="cytosol" boundaryCondition="false"/>
	<species id="m55" name="GLYC3P" compartment="cytosol" boundaryCondition="false"/>
	<species id="m56" name="NO3" compartment="cytosol" boundaryCondition="false"/>
	<species id="m57" name="NO2" compartment="cytosol" boundaryCondition="false"/>
	<species id="m58" name="NH4" compartment="cytosol" boundaryCondition="false"/>
	<species id="m58_ext" name="NH4_ext" compartment="external" boundaryCondition="false"/>
	<species id="m59" name="SO4" compartment="cytosol" boundaryCondition="false"/>
	<species id="m59_ext" name="SO4_ext" compartment="external" boundaryCondition="false"/>
	<species id="m60" name="APS" compartment="cytosol" boundaryCondition="false"/>
	<species id="m61" name="PPi" compartment="cytosol" boundaryCondition="false"/>
	<species id="m62" name="AMP" compartment="cytosol" boundaryCondition="false"/>
	<species id="m63" name="SO3" compartment="cytosol" boundaryCondition="false"/>
	<species id="m64" name="H2S" compartment="cytosol" boundaryCondition="false"/>
	<species id="m65" name="MAINT" compartment="cytosol" boundaryCondition="false"/>
	<species id="m65_ext" name="MAINT_ext" compartment="external" boundaryCondition="false"/>
	<species id="m66" name="GLU" compartment="cytosol" boundaryCondition="false"/>
	<species id="m67" name="GLN" compartment="cytosol" boundaryCondition="false"/>
	<species id="m68" name="SER" compartment="cytosol" boundaryCondition="false"/>
	<species id="m69" name="Ace" compartment="cytosol" boundaryCondition="false"/>
	<species id="m70" name="CYS" compartment="cytosol" boundaryCondition="false"/>
	<species id="m71" name="ALA" compartment="cytosol" boundaryCondition="false"/>
	<species id="m72" name="THR" compartment="cytosol" boundaryCondition="false"/>
	<species id="m73" name="2-oxobutan" compartment="cytosol" boundaryCondition="false"/>
	<species id="m74" name="ILE" compartment="cytosol" boundaryCondition="false"/>
	<species id="m75" name="VAL" compartment="cytosol" boundaryCondition="false"/>
	<species id="m76" name="LEU" compartment="cytosol" boundaryCondition="false"/>
	<species id="m77" name="CHO" compartment="cytosol" boundaryCondition="false"/>
	<species id="m78" name="PRE" compartment="cytosol" boundaryCondition="false"/>
	<species id="m79" name="PHE" compartment="cytosol" boundaryCondition="false"/>
	<species id="m80" name="TYR" compartment="cytosol" boundaryCondition="false"/>
	<species id="m81" name="ANTH" compartment="cytosol" boundaryCondition="false"/>
	<species id="m82" name="PRPP" compartment="cytosol" boundaryCondition="false"/>
	<species id="m83" name="TRYP" compartment="cytosol" boundaryCondition="false"/>
	<species id="m84" name="AICAR" compartment="cytosol" boundaryCondition="false"/>
	<species id="m85" name="HIS" compartment="cytosol" boundaryCondition="false"/>
	<species id="m86" name="ASP" compartment="cytosol" boundaryCondition="false"/>
	<species id="m87" name="ASN" compartment="cytosol" boundaryCondition="false"/>
	<species id="m88" name="CaP" compartment="cytosol" boundaryCondition="false"/>
	<species id="m89" name="ARG" compartment="cytosol" boundaryCondition="false"/>
	<species id="m90" name="PRO" compartment="cytosol" boundaryCondition="false"/>
	<species id="m91" name="HydPro" compartment="cytosol" boundaryCondition="false"/>
	<species id="m92" name="ASA" compartment="cytosol" boundaryCondition="false"/>
	<species id="m93" name="DAP" compartment="cytosol" boundaryCondition="false"/>
	<species id="m94" name="LYS" compartment="cytosol" boundaryCondition="false"/>
	<species id="m95" name="HSER" compartment="cytosol" boundaryCondition="false"/>
	<species id="m96" name="HCYS" compartment="cytosol" boundaryCondition="false"/>
	<species id="m97" name="MTHF" compartment="cytosol" boundaryCondition="false"/>
	<species id="m98" name="MET" compartment="cytosol" boundaryCondition="false"/>
	<species id="m99" name="THF" compartment="cytosol" boundaryCondition="false"/>
	<species id="m100" name="GLY" compartment="cytosol" boundaryCondition="false"/>
	<species id="m101" name="PROTEIN" compartment="cytosol" boundaryCondition="false"/>
	<species id="m102" name="glyoxylate" compartment="cytosol" boundaryCondition="false"/>
	<species id="m103" name="HydPyr" compartment="cytosol" boundaryCondition="false"/>
	<species id="m104" name="METHF" compartment="cytosol" boundaryCondition="false"/>
	<species id="m105" name="Glycerate" compartment="cytosol" boundaryCondition="false"/>
	<species id="m106" name="5FTHF" compartment="cytosol" boundaryCondition="false"/>
	<species id="m107" name="MYLTHF" compartment="cytosol" boundaryCondition="false"/>
	<species id="m108" name="N10FTHF" compartment="cytosol" boundaryCondition="false"/>
	<species id="m109" name="FORM" compartment="cytosol" boundaryCondition="false"/>
	<species id="m110" name="DHF" compartment="cytosol" boundaryCondition="false"/>
	<species id="m111" name="ACP" compartment="cytosol" boundaryCondition="false"/>
	<species id="m112" name="AcACP" compartment="cytosol" boundaryCondition="false"/>
	<species id="m113" name="MalCoA" compartment="cytosol" boundaryCondition="false"/>
	<species id="m114" name="MalACP" compartment="cytosol" boundaryCondition="false"/>
	<species id="m115" name="C12:0ACP" compartment="cytosol" boundaryCondition="false"/>
	<species id="m116" name="C14:0ACP" compartment="cytosol" boundaryCondition="false"/>
	<species id="m117" name="C16:0ACP" compartment="cytosol" boundaryCondition="false"/>
	<species id="m118" name="C16:1ACP" compartment="cytosol" boundaryCondition="false"/>
	<species id="m119" name="C16:2ACP" compartment="cytosol" boundaryCondition="false"/>
	<species id="m120" name="C16:3ACP" compartment="cytosol" boundaryCondition="false"/>
	<species id="m121" name="C18:0ACP" compartment="cytosol" boundaryCondition="false"/>
	<species id="m122" name="C18:1ACP" compartment="cytosol" boundaryCondition="false"/>
	<species id="m123" name="C18:2ACP" compartment="cytosol" boundaryCondition="false"/>
	<species id="m124" name="C18:3ACP" compartment="cytosol" boundaryCondition="false"/>
	<species id="m125" name="PA" compartment="cytosol" boundaryCondition="false"/>
	<species id="m126" name="H2O2" compartment="cytosol" boundaryCondition="false"/>
	<species id="m127" name="UMP" compartment="cytosol" boundaryCondition="false"/>
	<species id="m128" name="UDP" compartment="cytosol" boundaryCondition="false"/>
	<species id="m129" name="UTP" compartment="cytosol" boundaryCondition="false"/>
	<species id="m130" name="CTP" compartment="cytosol" boundaryCondition="false"/>
	<species id="m131" name="CDP" compartment="cytosol" boundaryCondition="false"/>
	<species id="m132" name="IMP" compartment="cytosol" boundaryCondition="false"/>
	<species id="m133" name="GMP" compartment="cytosol" boundaryCondition="false"/>
	<species id="m134" name="GDP" compartment="cytosol" boundaryCondition="false"/>
	<species id="m135" name="GTP" compartment="cytosol" boundaryCondition="false"/>
	<species id="m136" name="dTTP" compartment="cytosol" boundaryCondition="false"/>
	<species id="m137" name="dCTP" compartment="cytosol" boundaryCondition="false"/>
	<species id="m138" name="dGTP" compartment="cytosol" boundaryCondition="false"/>
	<species id="m139" name="dATP" compartment="cytosol" boundaryCondition="false"/>
	<species id="m140" name="DNA" compartment="cytosol" boundaryCondition="false"/>
	<species id="m141" name="RNA" compartment="cytosol" boundaryCondition="false"/>
	<species id="m142" name="PPorphyrin" compartment="cytosol" boundaryCondition="false"/>
	<species id="m143" name="Phytyl-PP" compartment="cytosol" boundaryCondition="false"/>
	<species id="m144" name="AdMET" compartment="cytosol" boundaryCondition="false"/>
	<species id="m145" name="AdHCYS" compartment="cytosol" boundaryCondition="false"/>
	<species id="m146" name="Ad" compartment="cytosol" boundaryCondition="false"/>
	<species id="m147" name="Mg2" compartment="cytosol" boundaryCondition="false"/>
	<species id="m147_ext" name="Mg2_ext" compartment="external" boundaryCondition="false"/>
	<species id="m148" name="Chlorophyll" compartment="cytosol" boundaryCondition="false"/>
	<species id="m149" name="CARB" compartment="cytosol" boundaryCondition="false"/>
	<species id="m150" name="Biomass" compartment="cytosol" boundaryCondition="false"/>
	<species id="m150_ext" name="Biomass_ext" compartment="external" boundaryCondition="false"/>
	<species id="m151" name="BUTYR" compartment="cytosol" boundaryCondition="false"/>
	<species id="m151_ext" name="BUTYR_ext" compartment="external" boundaryCondition="false"/>
	<species id="m152" name="BUTYR_g" compartment="cytosol" boundaryCondition="false"/>
	<species id="m153" name="AcCoA_g" compartment="cytosol" boundaryCondition="false"/>
	<species id="m154" name="ButyrylCoA_g" compartment="cytosol" boundaryCondition="false"/>
	<species id="m155" name="ACE_g" compartment="cytosol" boundaryCondition="false"/>
	<species id="m156" name="CrotonylCoA_g" compartment="cytosol" boundaryCondition="false"/>
	<species id="m157" name="H2O2_g" compartment="cytosol" boundaryCondition="false"/>
	<species id="m158" name="3-HydroxybutyrylCoA_g" compartment="cytosol" boundaryCondition="false"/>
	<species id="m159" name="AceAcCoA_g" compartment="cytosol" boundaryCondition="false"/>
	<species id="m160" name="CoA_g" compartment="cytosol" boundaryCondition="false"/>
	<species id="m161" name="ACE" compartment="cytosol" boundaryCondition="false"/>
	<species id="m161_ext" name="ACE_ext" compartment="external" boundaryCondition="false"/>
	<species id="m162" name="ACEP_g" compartment="cytosol" boundaryCondition="false"/>
	<species id="m163" name="OXA_g" compartment="cytosol" boundaryCondition="false"/>
	<species id="m164" name="CIT_g" compartment="cytosol" boundaryCondition="false"/>
	<species id="m165" name="glyoxylate_g" compartment="cytosol" boundaryCondition="false"/>
	<species id="m166" name="MAL_g" compartment="cytosol" boundaryCondition="false"/>
	<species id="m167" name="ISO_g" compartment="cytosol" boundaryCondition="false"/>
	<species id="m168" name="SUC_g" compartment="cytosol" boundaryCondition="false"/>
	<species id="m169" name="cisAconitate_g" compartment="cytosol" boundaryCondition="false"/>
</listOfSpecies>
<listOfReactions>
	<reaction id="R1" name="R1" reversible="false">
		<listOfReactants>
			<speciesReference species="m1" stoichiometry="8.000000"/>
			<speciesReference species="m2" stoichiometry="3.000000"/>
			<speciesReference species="m3" stoichiometry="3.000000"/>
			<speciesReference species="m4" stoichiometry="1.000000"/>
			<speciesReference species="m5" stoichiometry="2.000000"/>
		</listOfReactants>
		<listOfProducts>
			<speciesReference species="m6" stoichiometry="1.000000"/>
			<speciesReference species="m7" stoichiometry="1.000000"/>
			<speciesReference species="m8" stoichiometry="2.000000"/>
			<speciesReference species="m9" stoichiometry="3.000000"/>
		</listOfProducts>
		<kineticLaw>
			<math xmlns="http://www.w3.org/1998/Math/MathML">
				<apply>
					<ci> LOWER_BOUND </ci>
					<ci> UPPER_BOUND </ci>
					<ci> OBJECTIVE_COEFFICIENT </ci>
					<ci> FLUX_VALUE </ci>
					<ci> REDUCED_COST </ci>
				</apply>
			</math>
			<listOfParameters>
				<parameter id="LOWER_BOUND" value="0.0000" units="mmol_per_gDW_per_hr"/>
				<parameter id="UPPER_BOUND" value="999999" units="mmol_per_gDW_per_hr"/>
				<parameter id="OBJECTIVE_COEFFICIENT" value="0.000"/>
				<parameter id="FLUX_VALUE" value="0.000000" units="mmol_per_gDW_per_hr"/>
				<parameter id="REDUCED_COST" value="0.000000"/>
			</listOfParameters>
		</kineticLaw>
	</reaction>
	<reaction id="R2" name="R2" reversible="false">
		<listOfReactants>
			<speciesReference species="m7" stoichiometry="1.000000"/>
			<speciesReference species="m10" stoichiometry="1.000000"/>
			<speciesReference species="m11" stoichiometry="1.000000"/>
		</listOfReactants>
		<listOfProducts>
			<speciesReference species="m12" stoichiometry="2.000000"/>
		</listOfProducts>
		<kineticLaw>
			<math xmlns="http://www.w3.org/1998/Math/MathML">
				<apply>
					<ci> LOWER_BOUND </ci>
					<ci> UPPER_BOUND </ci>
					<ci> OBJECTIVE_COEFFICIENT </ci>
					<ci> FLUX_VALUE </ci>
					<ci> REDUCED_COST </ci>
				</apply>
			</math>
			<listOfParameters>
				<parameter id="LOWER_BOUND" value="0.0000" units="mmol_per_gDW_per_hr"/>
				<parameter id="UPPER_BOUND" value="999999" units="mmol_per_gDW_per_hr"/>
				<parameter id="OBJECTIVE_COEFFICIENT" value="0.000"/>
				<parameter id="FLUX_VALUE" value="0.000000" units="mmol_per_gDW_per_hr"/>
				<parameter id="REDUCED_COST" value="0.000000"/>
			</listOfParameters>
		</kineticLaw>
	</reaction>
	<reaction id="R3" name="R3" reversible="false">
		<listOfReactants>
			<speciesReference species="m9" stoichiometry="1.000000"/>
			<speciesReference species="m12" stoichiometry="1.000000"/>
		</listOfReactants>
		<listOfProducts>
			<speciesReference species="m2" stoichiometry="1.000000"/>
			<speciesReference species="m4" stoichiometry="1.000000"/>
			<speciesReference species="m13" stoichiometry="1.000000"/>
		</listOfProducts>
		<kineticLaw>
			<math xmlns="http://www.w3.org/1998/Math/MathML">
				<apply>
					<ci> LOWER_BOUND </ci>
					<ci> UPPER_BOUND </ci>
					<ci> OBJECTIVE_COEFFICIENT </ci>
					<ci> FLUX_VALUE </ci>
					<ci> REDUCED_COST </ci>
				</apply>
			</math>
			<listOfParameters>
				<parameter id="LOWER_BOUND" value="0.0000" units="mmol_per_gDW_per_hr"/>
				<parameter id="UPPER_BOUND" value="999999" units="mmol_per_gDW_per_hr"/>
				<parameter id="OBJECTIVE_COEFFICIENT" value="0.000"/>
				<parameter id="FLUX_VALUE" value="0.000000" units="mmol_per_gDW_per_hr"/>
				<parameter id="REDUCED_COST" value="0.000000"/>
			</listOfParameters>
		</kineticLaw>
	</reaction>
	<reaction id="R4" name="R4" reversible="true">
		<listOfReactants>
			<speciesReference species="m4" stoichiometry="1.000000"/>
			<speciesReference species="m8" stoichiometry="1.000000"/>
			<speciesReference species="m13" stoichiometry="1.000000"/>
		</listOfReactants>
		<listOfProducts>
			<speciesReference species="m3" stoichiometry="1.000000"/>
			<speciesReference species="m5" stoichiometry="1.000000"/>
			<speciesReference species="m14" stoichiometry="1.000000"/>
		</listOfProducts>
		<kineticLaw>
			<math xmlns="http://www.w3.org/1998/Math/MathML">
				<apply>
					<ci> LOWER_BOUND </ci>
					<ci> UPPER_BOUND </ci>
					<ci> OBJECTIVE_COEFFICIENT </ci>
					<ci> FLUX_VALUE </ci>
					<ci> REDUCED_COST </ci>
				</apply>
			</math>
			<listOfParameters>
				<parameter id="LOWER_BOUND" value="-999999" units="mmol_per_gDW_per_hr"/>
				<parameter id="UPPER_BOUND" value="999999" units="mmol_per_gDW_per_hr"/>
				<parameter id="OBJECTIVE_COEFFICIENT" value="0.000"/>
				<parameter id="FLUX_VALUE" value="0.000000" units="mmol_per_gDW_per_hr"/>
				<parameter id="REDUCED_COST" value="0.000000"/>
			</listOfParameters>
		</kineticLaw>
	</reaction>
	<reaction id="R5" name="R5" reversible="true">
		<listOfReactants>
			<speciesReference species="m14" stoichiometry="1.000000"/>
		</listOfReactants>
		<listOfProducts>
			<speciesReference species="m15" stoichiometry="1.000000"/>
		</listOfProducts>
		<kineticLaw>
			<math xmlns="http://www.w3.org/1998/Math/MathML">
				<apply>
					<ci> LOWER_BOUND </ci>
					<ci> UPPER_BOUND </ci>
					<ci> OBJECTIVE_COEFFICIENT </ci>
					<ci> FLUX_VALUE </ci>
					<ci> REDUCED_COST </ci>
				</apply>
			</math>
			<listOfParameters>
				<parameter id="LOWER_BOUND" value="-999999" units="mmol_per_gDW_per_hr"/>
				<parameter id="UPPER_BOUND" value="999999" units="mmol_per_gDW_per_hr"/>
				<parameter id="OBJECTIVE_COEFFICIENT" value="0.000"/>
				<parameter id="FLUX_VALUE" value="0.000000" units="mmol_per_gDW_per_hr"/>
				<parameter id="REDUCED_COST" value="0.000000"/>
			</listOfParameters>
		</kineticLaw>
	</reaction>
	<reaction id="R6" name="R6" reversible="true">
		<listOfReactants>
			<speciesReference species="m14" stoichiometry="1.000000"/>
			<speciesReference species="m15" stoichiometry="1.000000"/>
		</listOfReactants>
		<listOfProducts>
			<speciesReference species="m16" stoichiometry="1.000000"/>
		</listOfProducts>
		<kineticLaw>
			<math xmlns="http://www.w3.org/1998/Math/MathML">
				<apply>
					<ci> LOWER_BOUND </ci>
					<ci> UPPER_BOUND </ci>
					<ci> OBJECTIVE_COEFFICIENT </ci>
					<ci> FLUX_VALUE </ci>
					<ci> REDUCED_COST </ci>
				</apply>
			</math>
			<listOfParameters>
				<parameter id="LOWER_BOUND" value="-999999" units="mmol_per_gDW_per_hr"/>
				<parameter id="UPPER_BOUND" value="999999" units="mmol_per_gDW_per_hr"/>
				<parameter id="OBJECTIVE_COEFFICIENT" value="0.000"/>
				<parameter id="FLUX_VALUE" value="0.000000" units="mmol_per_gDW_per_hr"/>
				<parameter id="REDUCED_COST" value="0.000000"/>
			</listOfParameters>
		</kineticLaw>
	</reaction>
	<reaction id="R7" name="R7" reversible="true">
		<listOfReactants>
			<speciesReference species="m7" stoichiometry="1.000000"/>
			<speciesReference species="m16" stoichiometry="1.000000"/>
		</listOfReactants>
		<listOfProducts>
			<speciesReference species="m3" stoichiometry="1.000000"/>
			<speciesReference species="m17" stoichiometry="1.000000"/>
		</listOfProducts>
		<kineticLaw>
			<math xmlns="http://www.w3.org/1998/Math/MathML">
				<apply>
					<ci> LOWER_BOUND </ci>
					<ci> UPPER_BOUND </ci>
					<ci> OBJECTIVE_COEFFICIENT </ci>
					<ci> FLUX_VALUE </ci>
					<ci> REDUCED_COST </ci>
				</apply>
			</math>
			<listOfParameters>
				<parameter id="LOWER_BOUND" value="-999999" units="mmol_per_gDW_per_hr"/>
				<parameter id="UPPER_BOUND" value="999999" units="mmol_per_gDW_per_hr"/>
				<parameter id="OBJECTIVE_COEFFICIENT" value="0.000"/>
				<parameter id="FLUX_VALUE" value="0.000000" units="mmol_per_gDW_per_hr"/>
				<parameter id="REDUCED_COST" value="0.000000"/>
			</listOfParameters>
		</kineticLaw>
	</reaction>
	<reaction id="R8" name="R8" reversible="true">
		<listOfReactants>
			<speciesReference species="m14" stoichiometry="1.000000"/>
			<speciesReference species="m17" stoichiometry="1.000000"/>
		</listOfReactants>
		<listOfProducts>
			<speciesReference species="m18" stoichiometry="1.000000"/>
			<speciesReference species="m19" stoichiometry="1.000000"/>
		</listOfProducts>
		<kineticLaw>
			<math xmlns="http://www.w3.org/1998/Math/MathML">
				<apply>
					<ci> LOWER_BOUND </ci>
					<ci> UPPER_BOUND </ci>
					<ci> OBJECTIVE_COEFFICIENT </ci>
					<ci> FLUX_VALUE </ci>
					<ci> REDUCED_COST </ci>
				</apply>
			</math>
			<listOfParameters>
				<parameter id="LOWER_BOUND" value="-999999" units="mmol_per_gDW_per_hr"/>
				<parameter id="UPPER_BOUND" value="999999" units="mmol_per_gDW_per_hr"/>
				<parameter id="OBJECTIVE_COEFFICIENT" value="0.000"/>
				<parameter id="FLUX_VALUE" value="0.000000" units="mmol_per_gDW_per_hr"/>
				<parameter id="REDUCED_COST" value="0.000000"/>
			</listOfParameters>
		</kineticLaw>
	</reaction>
	<reaction id="R9" name="R9" reversible="true">
		<listOfReactants>
			<speciesReference species="m7" stoichiometry="1.000000"/>
			<speciesReference species="m14" stoichiometry="1.000000"/>
			<speciesReference species="m18" stoichiometry="1.000000"/>
		</listOfReactants>
		<listOfProducts>
			<speciesReference species="m3" stoichiometry="1.000000"/>
			<speciesReference species="m20" stoichiometry="1.000000"/>
		</listOfProducts>
		<kineticLaw>
			<math xmlns="http://www.w3.org/1998/Math/MathML">
				<apply>
					<ci> LOWER_BOUND </ci>
					<ci> UPPER_BOUND </ci>
					<ci> OBJECTIVE_COEFFICIENT </ci>
					<ci> FLUX_VALUE </ci>
					<ci> REDUCED_COST </ci>
				</apply>
			</math>
			<listOfParameters>
				<parameter id="LOWER_BOUND" value="-999999" units="mmol_per_gDW_per_hr"/>
				<parameter id="UPPER_BOUND" value="999999" units="mmol_per_gDW_per_hr"/>
				<parameter id="OBJECTIVE_COEFFICIENT" value="0.000"/>
				<parameter id="FLUX_VALUE" value="0.000000" units="mmol_per_gDW_per_hr"/>
				<parameter id="REDUCED_COST" value="0.000000"/>
			</listOfParameters>
		</kineticLaw>
	</reaction>
	<reaction id="R10" name="R10" reversible="true">
		<listOfReactants>
			<speciesReference species="m14" stoichiometry="1.000000"/>
			<speciesReference species="m20" stoichiometry="1.000000"/>
		</listOfReactants>
		<listOfProducts>
			<speciesReference species="m19" stoichiometry="1.000000"/>
			<speciesReference species="m21" stoichiometry="1.000000"/>
		</listOfProducts>
		<kineticLaw>
			<math xmlns="http://www.w3.org/1998/Math/MathML">
				<apply>
					<ci> LOWER_BOUND </ci>
					<ci> UPPER_BOUND </ci>
					<ci> OBJECTIVE_COEFFICIENT </ci>
					<ci> FLUX_VALUE </ci>
					<ci> REDUCED_COST </ci>
				</apply>
			</math>
			<listOfParameters>
				<parameter id="LOWER_BOUND" value="-999999" units="mmol_per_gDW_per_hr"/>
				<parameter id="UPPER_BOUND" value="999999" units="mmol_per_gDW_per_hr"/>
				<parameter id="OBJECTIVE_COEFFICIENT" value="0.000"/>
				<parameter id="FLUX_VALUE" value="0.000000" units="mmol_per_gDW_per_hr"/>
				<parameter id="REDUCED_COST" value="0.000000"/>
			</listOfParameters>
		</kineticLaw>
	</reaction>
	<reaction id="R11" name="R11" reversible="true">
		<listOfReactants>
			<speciesReference species="m19" stoichiometry="1.000000"/>
		</listOfReactants>
		<listOfProducts>
			<speciesReference species="m22" stoichiometry="1.000000"/>
		</listOfProducts>
		<kineticLaw>
			<math xmlns="http://www.w3.org/1998/Math/MathML">
				<apply>
					<ci> LOWER_BOUND </ci>
					<ci> UPPER_BOUND </ci>
					<ci> OBJECTIVE_COEFFICIENT </ci>
					<ci> FLUX_VALUE </ci>
					<ci> REDUCED_COST </ci>
				</apply>
			</math>
			<listOfParameters>
				<parameter id="LOWER_BOUND" value="-999999" units="mmol_per_gDW_per_hr"/>
				<parameter id="UPPER_BOUND" value="999999" units="mmol_per_gDW_per_hr"/>
				<parameter id="OBJECTIVE_COEFFICIENT" value="0.000"/>
				<parameter id="FLUX_VALUE" value="0.000000" units="mmol_per_gDW_per_hr"/>
				<parameter id="REDUCED_COST" value="0.000000"/>
			</listOfParameters>
		</kineticLaw>
	</reaction>
	<reaction id="R12" name="R12" reversible="true">
		<listOfReactants>
			<speciesReference species="m21" stoichiometry="1.000000"/>
		</listOfReactants>
		<listOfProducts>
			<speciesReference species="m22" stoichiometry="1.000000"/>
		</listOfProducts>
		<kineticLaw>
			<math xmlns="http://www.w3.org/1998/Math/MathML">
				<apply>
					<ci> LOWER_BOUND </ci>
					<ci> UPPER_BOUND </ci>
					<ci> OBJECTIVE_COEFFICIENT </ci>
					<ci> FLUX_VALUE </ci>
					<ci> REDUCED_COST </ci>
				</apply>
			</math>
			<listOfParameters>
				<parameter id="LOWER_BOUND" value="-999999" units="mmol_per_gDW_per_hr"/>
				<parameter id="UPPER_BOUND" value="999999" units="mmol_per_gDW_per_hr"/>
				<parameter id="OBJECTIVE_COEFFICIENT" value="0.000"/>
				<parameter id="FLUX_VALUE" value="0.000000" units="mmol_per_gDW_per_hr"/>
				<parameter id="REDUCED_COST" value="0.000000"/>
			</listOfParameters>
		</kineticLaw>
	</reaction>
	<reaction id="R13" name="R13" reversible="false">
		<listOfReactants>
			<speciesReference species="m9" stoichiometry="1.000000"/>
			<speciesReference species="m22" stoichiometry="1.000000"/>
		</listOfReactants>
		<listOfProducts>
			<speciesReference species="m2" stoichiometry="1.000000"/>
			<speciesReference species="m4" stoichiometry="1.000000"/>
			<speciesReference species="m11" stoichiometry="1.000000"/>
		</listOfProducts>
		<kineticLaw>
			<math xmlns="http://www.w3.org/1998/Math/MathML">
				<apply>
					<ci> LOWER_BOUND </ci>
					<ci> UPPER_BOUND </ci>
					<ci> OBJECTIVE_COEFFICIENT </ci>
					<ci> FLUX_VALUE </ci>
					<ci> REDUCED_COST </ci>
				</apply>
			</math>
			<listOfParameters>
				<parameter id="LOWER_BOUND" value="0.0000" units="mmol_per_gDW_per_hr"/>
				<parameter id="UPPER_BOUND" value="999999" units="mmol_per_gDW_per_hr"/>
				<parameter id="OBJECTIVE_COEFFICIENT" value="0.000"/>
				<parameter id="FLUX_VALUE" value="0.000000" units="mmol_per_gDW_per_hr"/>
				<parameter id="REDUCED_COST" value="0.000000"/>
			</listOfParameters>
		</kineticLaw>
	</reaction>
	<reaction id="R14" name="R14" reversible="true">
		<listOfReactants>
			<speciesReference species="m14" stoichiometry="1.000000"/>
		</listOfReactants>
		<listOfProducts>
			<speciesReference species="m23" stoichiometry="1.000000"/>
		</listOfProducts>
		<kineticLaw>
			<math xmlns="http://www.w3.org/1998/Math/MathML">
				<apply>
					<ci> LOWER_BOUND </ci>
					<ci> UPPER_BOUND </ci>
					<ci> OBJECTIVE_COEFFICIENT </ci>
					<ci> FLUX_VALUE </ci>
					<ci> REDUCED_COST </ci>
				</apply>
			</math>
			<listOfParameters>
				<parameter id="LOWER_BOUND" value="-999999" units="mmol_per_gDW_per_hr"/>
				<parameter id="UPPER_BOUND" value="999999" units="mmol_per_gDW_per_hr"/>
				<parameter id="OBJECTIVE_COEFFICIENT" value="0.000"/>
				<parameter id="FLUX_VALUE" value="0.000000" units="mmol_per_gDW_per_hr"/>
				<parameter id="REDUCED_COST" value="0.000000"/>
			</listOfParameters>
		</kineticLaw>
	</reaction>
	<reaction id="R15" name="R15" reversible="true">
		<listOfReactants>
			<speciesReference species="m24" stoichiometry="1.000000"/>
		</listOfReactants>
		<listOfProducts>
			<speciesReference species="m25" stoichiometry="1.000000"/>
		</listOfProducts>
		<kineticLaw>
			<math xmlns="http://www.w3.org/1998/Math/MathML">
				<apply>
					<ci> LOWER_BOUND </ci>
					<ci> UPPER_BOUND </ci>
					<ci> OBJECTIVE_COEFFICIENT </ci>
					<ci> FLUX_VALUE </ci>
					<ci> REDUCED_COST </ci>
				</apply>
			</math>
			<listOfParameters>
				<parameter id="LOWER_BOUND" value="-999999" units="mmol_per_gDW_per_hr"/>
				<parameter id="UPPER_BOUND" value="999999" units="mmol_per_gDW_per_hr"/>
				<parameter id="OBJECTIVE_COEFFICIENT" value="0.000"/>
				<parameter id="FLUX_VALUE" value="0.000000" units="mmol_per_gDW_per_hr"/>
				<parameter id="REDUCED_COST" value="0.000000"/>
			</listOfParameters>
		</kineticLaw>
	</reaction>
	<reaction id="R16" name="R16" reversible="true">
		<listOfReactants>
			<speciesReference species="m26" stoichiometry="1.000000"/>
		</listOfReactants>
		<listOfProducts>
			<speciesReference species="m24" stoichiometry="1.000000"/>
		</listOfProducts>
		<kineticLaw>
			<math xmlns="http://www.w3.org/1998/Math/MathML">
				<apply>
					<ci> LOWER_BOUND </ci>
					<ci> UPPER_BOUND </ci>
					<ci> OBJECTIVE_COEFFICIENT </ci>
					<ci> FLUX_VALUE </ci>
					<ci> REDUCED_COST </ci>
				</apply>
			</math>
			<listOfParameters>
				<parameter id="LOWER_BOUND" value="-999999" units="mmol_per_gDW_per_hr"/>
				<parameter id="UPPER_BOUND" value="999999" units="mmol_per_gDW_per_hr"/>
				<parameter id="OBJECTIVE_COEFFICIENT" value="0.000"/>
				<parameter id="FLUX_VALUE" value="0.000000" units="mmol_per_gDW_per_hr"/>
				<parameter id="REDUCED_COST" value="0.000000"/>
			</listOfParameters>
		</kineticLaw>
	</reaction>
	<reaction id="R17" name="R17" reversible="false">
		<listOfReactants>
			<speciesReference species="m9" stoichiometry="1.000000"/>
			<speciesReference species="m26" stoichiometry="1.000000"/>
		</listOfReactants>
		<listOfProducts>
			<speciesReference species="m2" stoichiometry="1.000000"/>
			<speciesReference species="m4" stoichiometry="1.000000"/>
			<speciesReference species="m27" stoichiometry="1.000000"/>
		</listOfProducts>
		<kineticLaw>
			<math xmlns="http://www.w3.org/1998/Math/MathML">
				<apply>
					<ci> LOWER_BOUND </ci>
					<ci> UPPER_BOUND </ci>
					<ci> OBJECTIVE_COEFFICIENT </ci>
					<ci> FLUX_VALUE </ci>
					<ci> REDUCED_COST </ci>
				</apply>
			</math>
			<listOfParameters>
				<parameter id="LOWER_BOUND" value="0.0000" units="mmol_per_gDW_per_hr"/>
				<parameter id="UPPER_BOUND" value="999999" units="mmol_per_gDW_per_hr"/>
				<parameter id="OBJECTIVE_COEFFICIENT" value="0.000"/>
				<parameter id="FLUX_VALUE" value="0.000000" units="mmol_per_gDW_per_hr"/>
				<parameter id="REDUCED_COST" value="0.000000"/>
			</listOfParameters>
		</kineticLaw>
	</reaction>
	<reaction id="R18" name="R18" reversible="false">
		<listOfReactants>
			<speciesReference species="m7" stoichiometry="1.000000"/>
			<speciesReference species="m27" stoichiometry="1.000000"/>
		</listOfReactants>
		<listOfProducts>
			<speciesReference species="m3" stoichiometry="1.000000"/>
			<speciesReference species="m26" stoichiometry="1.000000"/>
		</listOfProducts>
		<kineticLaw>
			<math xmlns="http://www.w3.org/1998/Math/MathML">
				<apply>
					<ci> LOWER_BOUND </ci>
					<ci> UPPER_BOUND </ci>
					<ci> OBJECTIVE_COEFFICIENT </ci>
					<ci> FLUX_VALUE </ci>
					<ci> REDUCED_COST </ci>
				</apply>
			</math>
			<listOfParameters>
				<parameter id="LOWER_BOUND" value="0.0000" units="mmol_per_gDW_per_hr"/>
				<parameter id="UPPER_BOUND" value="999999" units="mmol_per_gDW_per_hr"/>
				<parameter id="OBJECTIVE_COEFFICIENT" value="0.000"/>
				<parameter id="FLUX_VALUE" value="0.000000" units="mmol_per_gDW_per_hr"/>
				<parameter id="REDUCED_COST" value="0.000000"/>
			</listOfParameters>
		</kineticLaw>
	</reaction>
	<reaction id="R19" name="R19" reversible="true">
		<listOfReactants>
			<speciesReference species="m23" stoichiometry="1.000000"/>
			<speciesReference species="m28" stoichiometry="1.000000"/>
		</listOfReactants>
		<listOfProducts>
			<speciesReference species="m27" stoichiometry="1.000000"/>
		</listOfProducts>
		<kineticLaw>
			<math xmlns="http://www.w3.org/1998/Math/MathML">
				<apply>
					<ci> LOWER_BOUND </ci>
					<ci> UPPER_BOUND </ci>
					<ci> OBJECTIVE_COEFFICIENT </ci>
					<ci> FLUX_VALUE </ci>
					<ci> REDUCED_COST </ci>
				</apply>
			</math>
			<listOfParameters>
				<parameter id="LOWER_BOUND" value="-999999" units="mmol_per_gDW_per_hr"/>
				<parameter id="UPPER_BOUND" value="999999" units="mmol_per_gDW_per_hr"/>
				<parameter id="OBJECTIVE_COEFFICIENT" value="0.000"/>
				<parameter id="FLUX_VALUE" value="0.000000" units="mmol_per_gDW_per_hr"/>
				<parameter id="REDUCED_COST" value="0.000000"/>
			</listOfParameters>
		</kineticLaw>
	</reaction>
	<reaction id="R20" name="R20" reversible="true">
		<listOfReactants>
			<speciesReference species="m28" stoichiometry="1.000000"/>
		</listOfReactants>
		<listOfProducts>
			<speciesReference species="m23" stoichiometry="1.000000"/>
		</listOfProducts>
		<kineticLaw>
			<math xmlns="http://www.w3.org/1998/Math/MathML">
				<apply>
					<ci> LOWER_BOUND </ci>
					<ci> UPPER_BOUND </ci>
					<ci> OBJECTIVE_COEFFICIENT </ci>
					<ci> FLUX_VALUE </ci>
					<ci> REDUCED_COST </ci>
				</apply>
			</math>
			<listOfParameters>
				<parameter id="LOWER_BOUND" value="-999999" units="mmol_per_gDW_per_hr"/>
				<parameter id="UPPER_BOUND" value="999999" units="mmol_per_gDW_per_hr"/>
				<parameter id="OBJECTIVE_COEFFICIENT" value="0.000"/>
				<parameter id="FLUX_VALUE" value="0.000000" units="mmol_per_gDW_per_hr"/>
				<parameter id="REDUCED_COST" value="0.000000"/>
			</listOfParameters>
		</kineticLaw>
	</reaction>
	<reaction id="R21" name="R21" reversible="true">
		<listOfReactants>
			<speciesReference species="m3" stoichiometry="1.000000"/>
			<speciesReference species="m23" stoichiometry="1.000000"/>
			<speciesReference species="m29" stoichiometry="1.000000"/>
		</listOfReactants>
		<listOfProducts>
			<speciesReference species="m4" stoichiometry="1.000000"/>
			<speciesReference species="m30" stoichiometry="1.000000"/>
			<speciesReference species="m31" stoichiometry="1.000000"/>
		</listOfProducts>
		<kineticLaw>
			<math xmlns="http://www.w3.org/1998/Math/MathML">
				<apply>
					<ci> LOWER_BOUND </ci>
					<ci> UPPER_BOUND </ci>
					<ci> OBJECTIVE_COEFFICIENT </ci>
					<ci> FLUX_VALUE </ci>
					<ci> REDUCED_COST </ci>
				</apply>
			</math>
			<listOfParameters>
				<parameter id="LOWER_BOUND" value="-999999" units="mmol_per_gDW_per_hr"/>
				<parameter id="UPPER_BOUND" value="999999" units="mmol_per_gDW_per_hr"/>
				<parameter id="OBJECTIVE_COEFFICIENT" value="0.000"/>
				<parameter id="FLUX_VALUE" value="0.000000" units="mmol_per_gDW_per_hr"/>
				<parameter id="REDUCED_COST" value="0.000000"/>
			</listOfParameters>
		</kineticLaw>
	</reaction>
	<reaction id="R22" name="R22" reversible="true">
		<listOfReactants>
			<speciesReference species="m2" stoichiometry="1.000000"/>
			<speciesReference species="m30" stoichiometry="1.000000"/>
		</listOfReactants>
		<listOfProducts>
			<speciesReference species="m9" stoichiometry="1.000000"/>
			<speciesReference species="m32" stoichiometry="1.000000"/>
		</listOfProducts>
		<kineticLaw>
			<math xmlns="http://www.w3.org/1998/Math/MathML">
				<apply>
					<ci> LOWER_BOUND </ci>
					<ci> UPPER_BOUND </ci>
					<ci> OBJECTIVE_COEFFICIENT </ci>
					<ci> FLUX_VALUE </ci>
					<ci> REDUCED_COST </ci>
				</apply>
			</math>
			<listOfParameters>
				<parameter id="LOWER_BOUND" value="-999999" units="mmol_per_gDW_per_hr"/>
				<parameter id="UPPER_BOUND" value="999999" units="mmol_per_gDW_per_hr"/>
				<parameter id="OBJECTIVE_COEFFICIENT" value="0.000"/>
				<parameter id="FLUX_VALUE" value="0.000000" units="mmol_per_gDW_per_hr"/>
				<parameter id="REDUCED_COST" value="0.000000"/>
			</listOfParameters>
		</kineticLaw>
	</reaction>
	<reaction id="R23" name="R23" reversible="true">
		<listOfReactants>
			<speciesReference species="m32" stoichiometry="1.000000"/>
		</listOfReactants>
		<listOfProducts>
			<speciesReference species="m33" stoichiometry="1.000000"/>
		</listOfProducts>
		<kineticLaw>
			<math xmlns="http://www.w3.org/1998/Math/MathML">
				<apply>
					<ci> LOWER_BOUND </ci>
					<ci> UPPER_BOUND </ci>
					<ci> OBJECTIVE_COEFFICIENT </ci>
					<ci> FLUX_VALUE </ci>
					<ci> REDUCED_COST </ci>
				</apply>
			</math>
			<listOfParameters>
				<parameter id="LOWER_BOUND" value="-999999" units="mmol_per_gDW_per_hr"/>
				<parameter id="UPPER_BOUND" value="999999" units="mmol_per_gDW_per_hr"/>
				<parameter id="OBJECTIVE_COEFFICIENT" value="0.000"/>
				<parameter id="FLUX_VALUE" value="0.000000" units="mmol_per_gDW_per_hr"/>
				<parameter id="REDUCED_COST" value="0.000000"/>
			</listOfParameters>
		</kineticLaw>
	</reaction>
	<reaction id="R24" name="R24" reversible="true">
		<listOfReactants>
			<speciesReference species="m33" stoichiometry="1.000000"/>
		</listOfReactants>
		<listOfProducts>
			<speciesReference species="m7" stoichiometry="1.000000"/>
			<speciesReference species="m34" stoichiometry="1.000000"/>
		</listOfProducts>
		<kineticLaw>
			<math xmlns="http://www.w3.org/1998/Math/MathML">
				<apply>
					<ci> LOWER_BOUND </ci>
					<ci> UPPER_BOUND </ci>
					<ci> OBJECTIVE_COEFFICIENT </ci>
					<ci> FLUX_VALUE </ci>
					<ci> REDUCED_COST </ci>
				</apply>
			</math>
			<listOfParameters>
				<parameter id="LOWER_BOUND" value="-999999" units="mmol_per_gDW_per_hr"/>
				<parameter id="UPPER_BOUND" value="999999" units="mmol_per_gDW_per_hr"/>
				<parameter id="OBJECTIVE_COEFFICIENT" value="0.000"/>
				<parameter id="FLUX_VALUE" value="0.000000" units="mmol_per_gDW_per_hr"/>
				<parameter id="REDUCED_COST" value="0.000000"/>
			</listOfParameters>
		</kineticLaw>
	</reaction>
	<reaction id="R25" name="R25" reversible="true">
		<listOfReactants>
			<speciesReference species="m2" stoichiometry="1.000000"/>
			<speciesReference species="m4" stoichiometry="1.000000"/>
			<speciesReference species="m34" stoichiometry="1.000000"/>
		</listOfReactants>
		<listOfProducts>
			<speciesReference species="m9" stoichiometry="1.000000"/>
			<speciesReference species="m35" stoichiometry="1.000000"/>
		</listOfProducts>
		<kineticLaw>
			<math xmlns="http://www.w3.org/1998/Math/MathML">
				<apply>
					<ci> LOWER_BOUND </ci>
					<ci> UPPER_BOUND </ci>
					<ci> OBJECTIVE_COEFFICIENT </ci>
					<ci> FLUX_VALUE </ci>
					<ci> REDUCED_COST </ci>
				</apply>
			</math>
			<listOfParameters>
				<parameter id="LOWER_BOUND" value="-999999" units="mmol_per_gDW_per_hr"/>
				<parameter id="UPPER_BOUND" value="999999" units="mmol_per_gDW_per_hr"/>
				<parameter id="OBJECTIVE_COEFFICIENT" value="0.000"/>
				<parameter id="FLUX_VALUE" value="0.000000" units="mmol_per_gDW_per_hr"/>
				<parameter id="REDUCED_COST" value="0.000000"/>
			</listOfParameters>
		</kineticLaw>
	</reaction>
	<reaction id="R26" name="R26" reversible="false">
		<listOfReactants>
			<speciesReference species="m29" stoichiometry="1.000000"/>
			<speciesReference species="m35" stoichiometry="1.000000"/>
			<speciesReference species="m36" stoichiometry="1.000000"/>
		</listOfReactants>
		<listOfProducts>
			<speciesReference species="m10" stoichiometry="1.000000"/>
			<speciesReference species="m31" stoichiometry="1.000000"/>
			<speciesReference species="m37" stoichiometry="1.000000"/>
		</listOfProducts>
		<kineticLaw>
			<math xmlns="http://www.w3.org/1998/Math/MathML">
				<apply>
					<ci> LOWER_BOUND </ci>
					<ci> UPPER_BOUND </ci>
					<ci> OBJECTIVE_COEFFICIENT </ci>
					<ci> FLUX_VALUE </ci>
					<ci> REDUCED_COST </ci>
				</apply>
			</math>
			<listOfParameters>
				<parameter id="LOWER_BOUND" value="0.0000" units="mmol_per_gDW_per_hr"/>
				<parameter id="UPPER_BOUND" value="999999" units="mmol_per_gDW_per_hr"/>
				<parameter id="OBJECTIVE_COEFFICIENT" value="0.000"/>
				<parameter id="FLUX_VALUE" value="0.000000" units="mmol_per_gDW_per_hr"/>
				<parameter id="REDUCED_COST" value="0.000000"/>
			</listOfParameters>
		</kineticLaw>
	</reaction>
	<reaction id="R27" name="R27" reversible="true">
		<listOfReactants>
			<speciesReference species="m7" stoichiometry="1.000000"/>
			<speciesReference species="m37" stoichiometry="1.000000"/>
			<speciesReference species="m38" stoichiometry="1.000000"/>
		</listOfReactants>
		<listOfProducts>
			<speciesReference species="m4" stoichiometry="1.000000"/>
			<speciesReference species="m36" stoichiometry="1.000000"/>
			<speciesReference species="m39" stoichiometry="1.000000"/>
		</listOfProducts>
		<kineticLaw>
			<math xmlns="http://www.w3.org/1998/Math/MathML">
				<apply>
					<ci> LOWER_BOUND </ci>
					<ci> UPPER_BOUND </ci>
					<ci> OBJECTIVE_COEFFICIENT </ci>
					<ci> FLUX_VALUE </ci>
					<ci> REDUCED_COST </ci>
				</apply>
			</math>
			<listOfParameters>
				<parameter id="LOWER_BOUND" value="-999999" units="mmol_per_gDW_per_hr"/>
				<parameter id="UPPER_BOUND" value="999999" units="mmol_per_gDW_per_hr"/>
				<parameter id="OBJECTIVE_COEFFICIENT" value="0.000"/>
				<parameter id="FLUX_VALUE" value="0.000000" units="mmol_per_gDW_per_hr"/>
				<parameter id="REDUCED_COST" value="0.000000"/>
			</listOfParameters>
		</kineticLaw>
	</reaction>
	<reaction id="R28" name="R28" reversible="true">
		<listOfReactants>
			<speciesReference species="m29" stoichiometry="1.000000"/>
			<speciesReference species="m39" stoichiometry="1.000000"/>
		</listOfReactants>
		<listOfProducts>
			<speciesReference species="m10" stoichiometry="1.000000"/>
			<speciesReference species="m31" stoichiometry="1.000000"/>
			<speciesReference species="m40" stoichiometry="1.000000"/>
		</listOfProducts>
		<kineticLaw>
			<math xmlns="http://www.w3.org/1998/Math/MathML">
				<apply>
					<ci> LOWER_BOUND </ci>
					<ci> UPPER_BOUND </ci>
					<ci> OBJECTIVE_COEFFICIENT </ci>
					<ci> FLUX_VALUE </ci>
					<ci> REDUCED_COST </ci>
				</apply>
			</math>
			<listOfParameters>
				<parameter id="LOWER_BOUND" value="-999999" units="mmol_per_gDW_per_hr"/>
				<parameter id="UPPER_BOUND" value="999999" units="mmol_per_gDW_per_hr"/>
				<parameter id="OBJECTIVE_COEFFICIENT" value="0.000"/>
				<parameter id="FLUX_VALUE" value="0.000000" units="mmol_per_gDW_per_hr"/>
				<parameter id="REDUCED_COST" value="0.000000"/>
			</listOfParameters>
		</kineticLaw>
	</reaction>
	<reaction id="R29" name="R29" reversible="false">
		<listOfReactants>
			<speciesReference species="m29" stoichiometry="1.000000"/>
			<speciesReference species="m36" stoichiometry="1.000000"/>
			<speciesReference species="m40" stoichiometry="1.000000"/>
		</listOfReactants>
		<listOfProducts>
			<speciesReference species="m10" stoichiometry="1.000000"/>
			<speciesReference species="m31" stoichiometry="1.000000"/>
			<speciesReference species="m41" stoichiometry="1.000000"/>
		</listOfProducts>
		<kineticLaw>
			<math xmlns="http://www.w3.org/1998/Math/MathML">
				<apply>
					<ci> LOWER_BOUND </ci>
					<ci> UPPER_BOUND </ci>
					<ci> OBJECTIVE_COEFFICIENT </ci>
					<ci> FLUX_VALUE </ci>
					<ci> REDUCED_COST </ci>
				</apply>
			</math>
			<listOfParameters>
				<parameter id="LOWER_BOUND" value="0.0000" units="mmol_per_gDW_per_hr"/>
				<parameter id="UPPER_BOUND" value="999999" units="mmol_per_gDW_per_hr"/>
				<parameter id="OBJECTIVE_COEFFICIENT" value="0.000"/>
				<parameter id="FLUX_VALUE" value="0.000000" units="mmol_per_gDW_per_hr"/>
				<parameter id="REDUCED_COST" value="0.000000"/>
			</listOfParameters>
		</kineticLaw>
	</reaction>
	<reaction id="R30" name="R30" reversible="true">
		<listOfReactants>
			<speciesReference species="m2" stoichiometry="1.000000"/>
			<speciesReference species="m3" stoichiometry="1.000000"/>
			<speciesReference species="m41" stoichiometry="1.000000"/>
		</listOfReactants>
		<listOfProducts>
			<speciesReference species="m9" stoichiometry="1.000000"/>
			<speciesReference species="m36" stoichiometry="1.000000"/>
			<speciesReference species="m42" stoichiometry="1.000000"/>
		</listOfProducts>
		<kineticLaw>
			<math xmlns="http://www.w3.org/1998/Math/MathML">
				<apply>
					<ci> LOWER_BOUND </ci>
					<ci> UPPER_BOUND </ci>
					<ci> OBJECTIVE_COEFFICIENT </ci>
					<ci> FLUX_VALUE </ci>
					<ci> REDUCED_COST </ci>
				</apply>
			</math>
			<listOfParameters>
				<parameter id="LOWER_BOUND" value="-999999" units="mmol_per_gDW_per_hr"/>
				<parameter id="UPPER_BOUND" value="999999" units="mmol_per_gDW_per_hr"/>
				<parameter id="OBJECTIVE_COEFFICIENT" value="0.000"/>
				<parameter id="FLUX_VALUE" value="0.000000" units="mmol_per_gDW_per_hr"/>
				<parameter id="REDUCED_COST" value="0.000000"/>
			</listOfParameters>
		</kineticLaw>
	</reaction>
	<reaction id="R31" name="R31" reversible="true">
		<listOfReactants>
			<speciesReference species="m42" stoichiometry="1.000000"/>
			<speciesReference species="m43" stoichiometry="1.000000"/>
		</listOfReactants>
		<listOfProducts>
			<speciesReference species="m44" stoichiometry="1.000000"/>
			<speciesReference species="m45" stoichiometry="1.000000"/>
		</listOfProducts>
		<kineticLaw>
			<math xmlns="http://www.w3.org/1998/Math/MathML">
				<apply>
					<ci> LOWER_BOUND </ci>
					<ci> UPPER_BOUND </ci>
					<ci> OBJECTIVE_COEFFICIENT </ci>
					<ci> FLUX_VALUE </ci>
					<ci> REDUCED_COST </ci>
				</apply>
			</math>
			<listOfParameters>
				<parameter id="LOWER_BOUND" value="-999999" units="mmol_per_gDW_per_hr"/>
				<parameter id="UPPER_BOUND" value="999999" units="mmol_per_gDW_per_hr"/>
				<parameter id="OBJECTIVE_COEFFICIENT" value="0.000"/>
				<parameter id="FLUX_VALUE" value="0.000000" units="mmol_per_gDW_per_hr"/>
				<parameter id="REDUCED_COST" value="0.000000"/>
			</listOfParameters>
		</kineticLaw>
	</reaction>
	<reaction id="R32" name="R32" reversible="true">
		<listOfReactants>
			<speciesReference species="m7" stoichiometry="1.000000"/>
			<speciesReference species="m45" stoichiometry="1.000000"/>
		</listOfReactants>
		<listOfProducts>
			<speciesReference species="m46" stoichiometry="1.000000"/>
		</listOfProducts>
		<kineticLaw>
			<math xmlns="http://www.w3.org/1998/Math/MathML">
				<apply>
					<ci> LOWER_BOUND </ci>
					<ci> UPPER_BOUND </ci>
					<ci> OBJECTIVE_COEFFICIENT </ci>
					<ci> FLUX_VALUE </ci>
					<ci> REDUCED_COST </ci>
				</apply>
			</math>
			<listOfParameters>
				<parameter id="LOWER_BOUND" value="-999999" units="mmol_per_gDW_per_hr"/>
				<parameter id="UPPER_BOUND" value="999999" units="mmol_per_gDW_per_hr"/>
				<parameter id="OBJECTIVE_COEFFICIENT" value="0.000"/>
				<parameter id="FLUX_VALUE" value="0.000000" units="mmol_per_gDW_per_hr"/>
				<parameter id="REDUCED_COST" value="0.000000"/>
			</listOfParameters>
		</kineticLaw>
	</reaction>
	<reaction id="R33" name="R33" reversible="true">
		<listOfReactants>
			<speciesReference species="m43" stoichiometry="1.000000"/>
			<speciesReference species="m46" stoichiometry="1.000000"/>
		</listOfReactants>
		<listOfProducts>
			<speciesReference species="m38" stoichiometry="1.000000"/>
			<speciesReference species="m44" stoichiometry="1.000000"/>
		</listOfProducts>
		<kineticLaw>
			<math xmlns="http://www.w3.org/1998/Math/MathML">
				<apply>
					<ci> LOWER_BOUND </ci>
					<ci> UPPER_BOUND </ci>
					<ci> OBJECTIVE_COEFFICIENT </ci>
					<ci> FLUX_VALUE </ci>
					<ci> REDUCED_COST </ci>
				</apply>
			</math>
			<listOfParameters>
				<parameter id="LOWER_BOUND" value="-999999" units="mmol_per_gDW_per_hr"/>
				<parameter id="UPPER_BOUND" value="999999" units="mmol_per_gDW_per_hr"/>
				<parameter id="OBJECTIVE_COEFFICIENT" value="0.000"/>
				<parameter id="FLUX_VALUE" value="0.000000" units="mmol_per_gDW_per_hr"/>
				<parameter id="REDUCED_COST" value="0.000000"/>
			</listOfParameters>
		</kineticLaw>
	</reaction>
	<reaction id="R34" name="R34" reversible="false">
		<listOfReactants>
			<speciesReference species="m7" stoichiometry="1.000000"/>
			<speciesReference species="m9" stoichiometry="1.000000"/>
			<speciesReference species="m10" stoichiometry="1.000000"/>
			<speciesReference species="m35" stoichiometry="1.000000"/>
		</listOfReactants>
		<listOfProducts>
			<speciesReference species="m2" stoichiometry="1.000000"/>
			<speciesReference species="m3" stoichiometry="1.000000"/>
			<speciesReference species="m4" stoichiometry="2.000000"/>
			<speciesReference species="m38" stoichiometry="1.000000"/>
		</listOfProducts>
		<kineticLaw>
			<math xmlns="http://www.w3.org/1998/Math/MathML">
				<apply>
					<ci> LOWER_BOUND </ci>
					<ci> UPPER_BOUND </ci>
					<ci> OBJECTIVE_COEFFICIENT </ci>
					<ci> FLUX_VALUE </ci>
					<ci> REDUCED_COST </ci>
				</apply>
			</math>
			<listOfParameters>
				<parameter id="LOWER_BOUND" value="0.0000" units="mmol_per_gDW_per_hr"/>
				<parameter id="UPPER_BOUND" value="999999" units="mmol_per_gDW_per_hr"/>
				<parameter id="OBJECTIVE_COEFFICIENT" value="0.000"/>
				<parameter id="FLUX_VALUE" value="0.000000" units="mmol_per_gDW_per_hr"/>
				<parameter id="REDUCED_COST" value="0.000000"/>
			</listOfParameters>
		</kineticLaw>
	</reaction>
	<reaction id="R35" name="R35" reversible="false">
		<listOfReactants>
			<speciesReference species="m9" stoichiometry="1.000000"/>
			<speciesReference species="m38" stoichiometry="1.000000"/>
		</listOfReactants>
		<listOfProducts>
			<speciesReference species="m2" stoichiometry="1.000000"/>
			<speciesReference species="m10" stoichiometry="1.000000"/>
			<speciesReference species="m34" stoichiometry="1.000000"/>
		</listOfProducts>
		<kineticLaw>
			<math xmlns="http://www.w3.org/1998/Math/MathML">
				<apply>
					<ci> LOWER_BOUND </ci>
					<ci> UPPER_BOUND </ci>
					<ci> OBJECTIVE_COEFFICIENT </ci>
					<ci> FLUX_VALUE </ci>
					<ci> REDUCED_COST </ci>
				</apply>
			</math>
			<listOfParameters>
				<parameter id="LOWER_BOUND" value="0.0000" units="mmol_per_gDW_per_hr"/>
				<parameter id="UPPER_BOUND" value="999999" units="mmol_per_gDW_per_hr"/>
				<parameter id="OBJECTIVE_COEFFICIENT" value="0.000"/>
				<parameter id="FLUX_VALUE" value="0.000000" units="mmol_per_gDW_per_hr"/>
				<parameter id="REDUCED_COST" value="0.000000"/>
			</listOfParameters>
		</kineticLaw>
	</reaction>
	<reaction id="R36" name="R36" reversible="true">
		<listOfReactants>
			<speciesReference species="m7" stoichiometry="1.000000"/>
			<speciesReference species="m10" stoichiometry="1.000000"/>
			<speciesReference species="m34" stoichiometry="1.000000"/>
		</listOfReactants>
		<listOfProducts>
			<speciesReference species="m3" stoichiometry="1.000000"/>
			<speciesReference species="m4" stoichiometry="1.000000"/>
			<speciesReference species="m38" stoichiometry="1.000000"/>
		</listOfProducts>
		<kineticLaw>
			<math xmlns="http://www.w3.org/1998/Math/MathML">
				<apply>
					<ci> LOWER_BOUND </ci>
					<ci> UPPER_BOUND </ci>
					<ci> OBJECTIVE_COEFFICIENT </ci>
					<ci> FLUX_VALUE </ci>
					<ci> REDUCED_COST </ci>
				</apply>
			</math>
			<listOfParameters>
				<parameter id="LOWER_BOUND" value="-999999" units="mmol_per_gDW_per_hr"/>
				<parameter id="UPPER_BOUND" value="999999" units="mmol_per_gDW_per_hr"/>
				<parameter id="OBJECTIVE_COEFFICIENT" value="0.000"/>
				<parameter id="FLUX_VALUE" value="0.000000" units="mmol_per_gDW_per_hr"/>
				<parameter id="REDUCED_COST" value="0.000000"/>
			</listOfParameters>
		</kineticLaw>
	</reaction>
	<reaction id="R37" name="R37" reversible="true">
		<listOfReactants>
			<speciesReference species="m7" stoichiometry="1.000000"/>
			<speciesReference species="m24" stoichiometry="1.000000"/>
			<speciesReference species="m47" stoichiometry="1.000000"/>
		</listOfReactants>
		<listOfProducts>
			<speciesReference species="m4" stoichiometry="2.000000"/>
			<speciesReference species="m48" stoichiometry="1.000000"/>
			<speciesReference species="m49" stoichiometry="1.000000"/>
		</listOfProducts>
		<kineticLaw>
			<math xmlns="http://www.w3.org/1998/Math/MathML">
				<apply>
					<ci> LOWER_BOUND </ci>
					<ci> UPPER_BOUND </ci>
					<ci> OBJECTIVE_COEFFICIENT </ci>
					<ci> FLUX_VALUE </ci>
					<ci> REDUCED_COST </ci>
				</apply>
			</math>
			<listOfParameters>
				<parameter id="LOWER_BOUND" value="-999999" units="mmol_per_gDW_per_hr"/>
				<parameter id="UPPER_BOUND" value="999999" units="mmol_per_gDW_per_hr"/>
				<parameter id="OBJECTIVE_COEFFICIENT" value="0.000"/>
				<parameter id="FLUX_VALUE" value="0.000000" units="mmol_per_gDW_per_hr"/>
				<parameter id="REDUCED_COST" value="0.000000"/>
			</listOfParameters>
		</kineticLaw>
	</reaction>
	<reaction id="R38" name="R38" reversible="true">
		<listOfReactants>
			<speciesReference species="m47" stoichiometry="1.000000"/>
			<speciesReference species="m48" stoichiometry="1.000000"/>
		</listOfReactants>
		<listOfProducts>
			<speciesReference species="m10" stoichiometry="1.000000"/>
			<speciesReference species="m49" stoichiometry="1.000000"/>
			<speciesReference species="m50" stoichiometry="1.000000"/>
		</listOfProducts>
		<kineticLaw>
			<math xmlns="http://www.w3.org/1998/Math/MathML">
				<apply>
					<ci> LOWER_BOUND </ci>
					<ci> UPPER_BOUND </ci>
					<ci> OBJECTIVE_COEFFICIENT </ci>
					<ci> FLUX_VALUE </ci>
					<ci> REDUCED_COST </ci>
				</apply>
			</math>
			<listOfParameters>
				<parameter id="LOWER_BOUND" value="-999999" units="mmol_per_gDW_per_hr"/>
				<parameter id="UPPER_BOUND" value="999999" units="mmol_per_gDW_per_hr"/>
				<parameter id="OBJECTIVE_COEFFICIENT" value="0.000"/>
				<parameter id="FLUX_VALUE" value="0.000000" units="mmol_per_gDW_per_hr"/>
				<parameter id="REDUCED_COST" value="0.000000"/>
			</listOfParameters>
		</kineticLaw>
	</reaction>
	<reaction id="R39" name="R39" reversible="true">
		<listOfReactants>
			<speciesReference species="m50" stoichiometry="1.000000"/>
		</listOfReactants>
		<listOfProducts>
			<speciesReference species="m51" stoichiometry="1.000000"/>
		</listOfProducts>
		<kineticLaw>
			<math xmlns="http://www.w3.org/1998/Math/MathML">
				<apply>
					<ci> LOWER_BOUND </ci>
					<ci> UPPER_BOUND </ci>
					<ci> OBJECTIVE_COEFFICIENT </ci>
					<ci> FLUX_VALUE </ci>
					<ci> REDUCED_COST </ci>
				</apply>
			</math>
			<listOfParameters>
				<parameter id="LOWER_BOUND" value="-999999" units="mmol_per_gDW_per_hr"/>
				<parameter id="UPPER_BOUND" value="999999" units="mmol_per_gDW_per_hr"/>
				<parameter id="OBJECTIVE_COEFFICIENT" value="0.000"/>
				<parameter id="FLUX_VALUE" value="0.000000" units="mmol_per_gDW_per_hr"/>
				<parameter id="REDUCED_COST" value="0.000000"/>
			</listOfParameters>
		</kineticLaw>
	</reaction>
	<reaction id="R40" name="R40" reversible="true">
		<listOfReactants>
			<speciesReference species="m50" stoichiometry="1.000000"/>
		</listOfReactants>
		<listOfProducts>
			<speciesReference species="m52" stoichiometry="1.000000"/>
		</listOfProducts>
		<kineticLaw>
			<math xmlns="http://www.w3.org/1998/Math/MathML">
				<apply>
					<ci> LOWER_BOUND </ci>
					<ci> UPPER_BOUND </ci>
					<ci> OBJECTIVE_COEFFICIENT </ci>
					<ci> FLUX_VALUE </ci>
					<ci> REDUCED_COST </ci>
				</apply>
			</math>
			<listOfParameters>
				<parameter id="LOWER_BOUND" value="-999999" units="mmol_per_gDW_per_hr"/>
				<parameter id="UPPER_BOUND" value="999999" units="mmol_per_gDW_per_hr"/>
				<parameter id="OBJECTIVE_COEFFICIENT" value="0.000"/>
				<parameter id="FLUX_VALUE" value="0.000000" units="mmol_per_gDW_per_hr"/>
				<parameter id="REDUCED_COST" value="0.000000"/>
			</listOfParameters>
		</kineticLaw>
	</reaction>
	<reaction id="R41" name="R41" reversible="true">
		<listOfReactants>
			<speciesReference species="m51" stoichiometry="1.000000"/>
			<speciesReference species="m52" stoichiometry="1.000000"/>
		</listOfReactants>
		<listOfProducts>
			<speciesReference species="m23" stoichiometry="1.000000"/>
			<speciesReference species="m53" stoichiometry="1.000000"/>
		</listOfProducts>
		<kineticLaw>
			<math xmlns="http://www.w3.org/1998/Math/MathML">
				<apply>
					<ci> LOWER_BOUND </ci>
					<ci> UPPER_BOUND </ci>
					<ci> OBJECTIVE_COEFFICIENT </ci>
					<ci> FLUX_VALUE </ci>
					<ci> REDUCED_COST </ci>
				</apply>
			</math>
			<listOfParameters>
				<parameter id="LOWER_BOUND" value="-999999" units="mmol_per_gDW_per_hr"/>
				<parameter id="UPPER_BOUND" value="999999" units="mmol_per_gDW_per_hr"/>
				<parameter id="OBJECTIVE_COEFFICIENT" value="0.000"/>
				<parameter id="FLUX_VALUE" value="0.000000" units="mmol_per_gDW_per_hr"/>
				<parameter id="REDUCED_COST" value="0.000000"/>
			</listOfParameters>
		</kineticLaw>
	</reaction>
	<reaction id="R42" name="R42" reversible="true">
		<listOfReactants>
			<speciesReference species="m23" stoichiometry="1.000000"/>
			<speciesReference species="m53" stoichiometry="1.000000"/>
		</listOfReactants>
		<listOfProducts>
			<speciesReference species="m26" stoichiometry="1.000000"/>
			<speciesReference species="m54" stoichiometry="1.000000"/>
		</listOfProducts>
		<kineticLaw>
			<math xmlns="http://www.w3.org/1998/Math/MathML">
				<apply>
					<ci> LOWER_BOUND </ci>
					<ci> UPPER_BOUND </ci>
					<ci> OBJECTIVE_COEFFICIENT </ci>
					<ci> FLUX_VALUE </ci>
					<ci> REDUCED_COST </ci>
				</apply>
			</math>
			<listOfParameters>
				<parameter id="LOWER_BOUND" value="-999999" units="mmol_per_gDW_per_hr"/>
				<parameter id="UPPER_BOUND" value="999999" units="mmol_per_gDW_per_hr"/>
				<parameter id="OBJECTIVE_COEFFICIENT" value="0.000"/>
				<parameter id="FLUX_VALUE" value="0.000000" units="mmol_per_gDW_per_hr"/>
				<parameter id="REDUCED_COST" value="0.000000"/>
			</listOfParameters>
		</kineticLaw>
	</reaction>
	<reaction id="R43" name="R43" reversible="true">
		<listOfReactants>
			<speciesReference species="m23" stoichiometry="1.000000"/>
			<speciesReference species="m26" stoichiometry="1.000000"/>
		</listOfReactants>
		<listOfProducts>
			<speciesReference species="m52" stoichiometry="1.000000"/>
			<speciesReference species="m54" stoichiometry="1.000000"/>
		</listOfProducts>
		<kineticLaw>
			<math xmlns="http://www.w3.org/1998/Math/MathML">
				<apply>
					<ci> LOWER_BOUND </ci>
					<ci> UPPER_BOUND </ci>
					<ci> OBJECTIVE_COEFFICIENT </ci>
					<ci> FLUX_VALUE </ci>
					<ci> REDUCED_COST </ci>
				</apply>
			</math>
			<listOfParameters>
				<parameter id="LOWER_BOUND" value="-999999" units="mmol_per_gDW_per_hr"/>
				<parameter id="UPPER_BOUND" value="999999" units="mmol_per_gDW_per_hr"/>
				<parameter id="OBJECTIVE_COEFFICIENT" value="0.000"/>
				<parameter id="FLUX_VALUE" value="0.000000" units="mmol_per_gDW_per_hr"/>
				<parameter id="REDUCED_COST" value="0.000000"/>
			</listOfParameters>
		</kineticLaw>
	</reaction>
	<reaction id="R44" name="R44" reversible="true">
		<listOfReactants>
			<speciesReference species="m29" stoichiometry="1.000000"/>
			<speciesReference species="m55" stoichiometry="1.000000"/>
		</listOfReactants>
		<listOfProducts>
			<speciesReference species="m4" stoichiometry="1.000000"/>
			<speciesReference species="m28" stoichiometry="1.000000"/>
			<speciesReference species="m31" stoichiometry="1.000000"/>
		</listOfProducts>
		<kineticLaw>
			<math xmlns="http://www.w3.org/1998/Math/MathML">
				<apply>
					<ci> LOWER_BOUND </ci>
					<ci> UPPER_BOUND </ci>
					<ci> OBJECTIVE_COEFFICIENT </ci>
					<ci> FLUX_VALUE </ci>
					<ci> REDUCED_COST </ci>
				</apply>
			</math>
			<listOfParameters>
				<parameter id="LOWER_BOUND" value="-999999" units="mmol_per_gDW_per_hr"/>
				<parameter id="UPPER_BOUND" value="999999" units="mmol_per_gDW_per_hr"/>
				<parameter id="OBJECTIVE_COEFFICIENT" value="0.000"/>
				<parameter id="FLUX_VALUE" value="0.000000" units="mmol_per_gDW_per_hr"/>
				<parameter id="REDUCED_COST" value="0.000000"/>
			</listOfParameters>
		</kineticLaw>
	</reaction>
	<reaction id="R45" name="R45" reversible="true">
		<listOfReactants>
			<speciesReference species="m4" stoichiometry="1.000000"/>
			<speciesReference species="m31" stoichiometry="1.000000"/>
			<speciesReference species="m56" stoichiometry="1.000000"/>
		</listOfReactants>
		<listOfProducts>
			<speciesReference species="m7" stoichiometry="1.000000"/>
			<speciesReference species="m29" stoichiometry="1.000000"/>
			<speciesReference species="m57" stoichiometry="1.000000"/>
		</listOfProducts>
		<kineticLaw>
			<math xmlns="http://www.w3.org/1998/Math/MathML">
				<apply>
					<ci> LOWER_BOUND </ci>
					<ci> UPPER_BOUND </ci>
					<ci> OBJECTIVE_COEFFICIENT </ci>
					<ci> FLUX_VALUE </ci>
					<ci> REDUCED_COST </ci>
				</apply>
			</math>
			<listOfParameters>
				<parameter id="LOWER_BOUND" value="-999999" units="mmol_per_gDW_per_hr"/>
				<parameter id="UPPER_BOUND" value="999999" units="mmol_per_gDW_per_hr"/>
				<parameter id="OBJECTIVE_COEFFICIENT" value="0.000"/>
				<parameter id="FLUX_VALUE" value="0.000000" units="mmol_per_gDW_per_hr"/>
				<parameter id="REDUCED_COST" value="0.000000"/>
			</listOfParameters>
		</kineticLaw>
	</reaction>
	<reaction id="R46" name="R46" reversible="true">
		<listOfReactants>
			<speciesReference species="m4" stoichiometry="5.000000"/>
			<speciesReference species="m49" stoichiometry="3.000000"/>
			<speciesReference species="m57" stoichiometry="1.000000"/>
		</listOfReactants>
		<listOfProducts>
			<speciesReference species="m7" stoichiometry="2.000000"/>
			<speciesReference species="m47" stoichiometry="3.000000"/>
			<speciesReference species="m58" stoichiometry="1.000000"/>
		</listOfProducts>
		<kineticLaw>
			<math xmlns="http://www.w3.org/1998/Math/MathML">
				<apply>
					<ci> LOWER_BOUND </ci>
					<ci> UPPER_BOUND </ci>
					<ci> OBJECTIVE_COEFFICIENT </ci>
					<ci> FLUX_VALUE </ci>
					<ci> REDUCED_COST </ci>
				</apply>
			</math>
			<listOfParameters>
				<parameter id="LOWER_BOUND" value="-999999" units="mmol_per_gDW_per_hr"/>
				<parameter id="UPPER_BOUND" value="999999" units="mmol_per_gDW_per_hr"/>
				<parameter id="OBJECTIVE_COEFFICIENT" value="0.000"/>
				<parameter id="FLUX_VALUE" value="0.000000" units="mmol_per_gDW_per_hr"/>
				<parameter id="REDUCED_COST" value="0.000000"/>
			</listOfParameters>
		</kineticLaw>
	</reaction>
	<reaction id="R47" name="R47" reversible="false">
		<listOfReactants>
			<speciesReference species="m9" stoichiometry="1.000000"/>
			<speciesReference species="m59" stoichiometry="1.000000"/>
		</listOfReactants>
		<listOfProducts>
			<speciesReference species="m60" stoichiometry="1.000000"/>
			<speciesReference species="m61" stoichiometry="1.000000"/>
		</listOfProducts>
		<kineticLaw>
			<math xmlns="http://www.w3.org/1998/Math/MathML">
				<apply>
					<ci> LOWER_BOUND </ci>
					<ci> UPPER_BOUND </ci>
					<ci> OBJECTIVE_COEFFICIENT </ci>
					<ci> FLUX_VALUE </ci>
					<ci> REDUCED_COST </ci>
				</apply>
			</math>
			<listOfParameters>
				<parameter id="LOWER_BOUND" value="0.0000" units="mmol_per_gDW_per_hr"/>
				<parameter id="UPPER_BOUND" value="999999" units="mmol_per_gDW_per_hr"/>
				<parameter id="OBJECTIVE_COEFFICIENT" value="0.000"/>
				<parameter id="FLUX_VALUE" value="0.000000" units="mmol_per_gDW_per_hr"/>
				<parameter id="REDUCED_COST" value="0.000000"/>
			</listOfParameters>
		</kineticLaw>
	</reaction>
	<reaction id="R48" name="R48" reversible="false">
		<listOfReactants>
			<speciesReference species="m31" stoichiometry="1.000000"/>
			<speciesReference species="m60" stoichiometry="1.000000"/>
		</listOfReactants>
		<listOfProducts>
			<speciesReference species="m29" stoichiometry="1.000000"/>
			<speciesReference species="m62" stoichiometry="1.000000"/>
			<speciesReference species="m63" stoichiometry="1.000000"/>
		</listOfProducts>
		<kineticLaw>
			<math xmlns="http://www.w3.org/1998/Math/MathML">
				<apply>
					<ci> LOWER_BOUND </ci>
					<ci> UPPER_BOUND </ci>
					<ci> OBJECTIVE_COEFFICIENT </ci>
					<ci> FLUX_VALUE </ci>
					<ci> REDUCED_COST </ci>
				</apply>
			</math>
			<listOfParameters>
				<parameter id="LOWER_BOUND" value="0.0000" units="mmol_per_gDW_per_hr"/>
				<parameter id="UPPER_BOUND" value="999999" units="mmol_per_gDW_per_hr"/>
				<parameter id="OBJECTIVE_COEFFICIENT" value="0.000"/>
				<parameter id="FLUX_VALUE" value="0.000000" units="mmol_per_gDW_per_hr"/>
				<parameter id="REDUCED_COST" value="0.000000"/>
			</listOfParameters>
		</kineticLaw>
	</reaction>
	<reaction id="R49" name="R49" reversible="true">
		<listOfReactants>
			<speciesReference species="m4" stoichiometry="5.000000"/>
			<speciesReference species="m49" stoichiometry="3.000000"/>
			<speciesReference species="m63" stoichiometry="1.000000"/>
		</listOfReactants>
		<listOfProducts>
			<speciesReference species="m7" stoichiometry="3.000000"/>
			<speciesReference species="m47" stoichiometry="3.000000"/>
			<speciesReference species="m64" stoichiometry="1.000000"/>
		</listOfProducts>
		<kineticLaw>
			<math xmlns="http://www.w3.org/1998/Math/MathML">
				<apply>
					<ci> LOWER_BOUND </ci>
					<ci> UPPER_BOUND </ci>
					<ci> OBJECTIVE_COEFFICIENT </ci>
					<ci> FLUX_VALUE </ci>
					<ci> REDUCED_COST </ci>
				</apply>
			</math>
			<listOfParameters>
				<parameter id="LOWER_BOUND" value="-999999" units="mmol_per_gDW_per_hr"/>
				<parameter id="UPPER_BOUND" value="999999" units="mmol_per_gDW_per_hr"/>
				<parameter id="OBJECTIVE_COEFFICIENT" value="0.000"/>
				<parameter id="FLUX_VALUE" value="0.000000" units="mmol_per_gDW_per_hr"/>
				<parameter id="REDUCED_COST" value="0.000000"/>
			</listOfParameters>
		</kineticLaw>
	</reaction>
	<reaction id="R50" name="R50" reversible="false">
		<listOfReactants>
			<speciesReference species="m2" stoichiometry="1.500000"/>
			<speciesReference species="m3" stoichiometry="1.500000"/>
			<speciesReference species="m4" stoichiometry="1.500000"/>
			<speciesReference species="m6" stoichiometry="0.500000"/>
			<speciesReference species="m44" stoichiometry="1.000000"/>
		</listOfReactants>
		<listOfProducts>
			<speciesReference species="m7" stoichiometry="2.500000"/>
			<speciesReference species="m9" stoichiometry="1.500000"/>
			<speciesReference species="m43" stoichiometry="1.000000"/>
		</listOfProducts>
		<kineticLaw>
			<math xmlns="http://www.w3.org/1998/Math/MathML">
				<apply>
					<ci> LOWER_BOUND </ci>
					<ci> UPPER_BOUND </ci>
					<ci> OBJECTIVE_COEFFICIENT </ci>
					<ci> FLUX_VALUE </ci>
					<ci> REDUCED_COST </ci>
				</apply>
			</math>
			<listOfParameters>
				<parameter id="LOWER_BOUND" value="0.0000" units="mmol_per_gDW_per_hr"/>
				<parameter id="UPPER_BOUND" value="999999" units="mmol_per_gDW_per_hr"/>
				<parameter id="OBJECTIVE_COEFFICIENT" value="0.000"/>
				<parameter id="FLUX_VALUE" value="0.000000" units="mmol_per_gDW_per_hr"/>
				<parameter id="REDUCED_COST" value="0.000000"/>
			</listOfParameters>
		</kineticLaw>
	</reaction>
	<reaction id="R51" name="R51" reversible="false">
		<listOfReactants>
			<speciesReference species="m2" stoichiometry="2.500000"/>
			<speciesReference species="m3" stoichiometry="2.500000"/>
			<speciesReference species="m4" stoichiometry="3.500000"/>
			<speciesReference species="m6" stoichiometry="0.500000"/>
			<speciesReference species="m31" stoichiometry="1.000000"/>
		</listOfReactants>
		<listOfProducts>
			<speciesReference species="m7" stoichiometry="3.500000"/>
			<speciesReference species="m9" stoichiometry="2.500000"/>
			<speciesReference species="m29" stoichiometry="1.000000"/>
		</listOfProducts>
		<kineticLaw>
			<math xmlns="http://www.w3.org/1998/Math/MathML">
				<apply>
					<ci> LOWER_BOUND </ci>
					<ci> UPPER_BOUND </ci>
					<ci> OBJECTIVE_COEFFICIENT </ci>
					<ci> FLUX_VALUE </ci>
					<ci> REDUCED_COST </ci>
				</apply>
			</math>
			<listOfParameters>
				<parameter id="LOWER_BOUND" value="0.0000" units="mmol_per_gDW_per_hr"/>
				<parameter id="UPPER_BOUND" value="999999" units="mmol_per_gDW_per_hr"/>
				<parameter id="OBJECTIVE_COEFFICIENT" value="0.000"/>
				<parameter id="FLUX_VALUE" value="0.000000" units="mmol_per_gDW_per_hr"/>
				<parameter id="REDUCED_COST" value="0.000000"/>
			</listOfParameters>
		</kineticLaw>
	</reaction>
	<reaction id="R52" name="R52" reversible="false">
		<listOfReactants>
			<speciesReference species="m7" stoichiometry="1.000000"/>
			<speciesReference species="m61" stoichiometry="1.000000"/>
		</listOfReactants>
		<listOfProducts>
			<speciesReference species="m3" stoichiometry="2.000000"/>
			<speciesReference species="m4" stoichiometry="1.000000"/>
		</listOfProducts>
		<kineticLaw>
			<math xmlns="http://www.w3.org/1998/Math/MathML">
				<apply>
					<ci> LOWER_BOUND </ci>
					<ci> UPPER_BOUND </ci>
					<ci> OBJECTIVE_COEFFICIENT </ci>
					<ci> FLUX_VALUE </ci>
					<ci> REDUCED_COST </ci>
				</apply>
			</math>
			<listOfParameters>
				<parameter id="LOWER_BOUND" value="0.0000" units="mmol_per_gDW_per_hr"/>
				<parameter id="UPPER_BOUND" value="999999" units="mmol_per_gDW_per_hr"/>
				<parameter id="OBJECTIVE_COEFFICIENT" value="0.000"/>
				<parameter id="FLUX_VALUE" value="0.000000" units="mmol_per_gDW_per_hr"/>
				<parameter id="REDUCED_COST" value="0.000000"/>
			</listOfParameters>
		</kineticLaw>
	</reaction>
	<reaction id="R53" name="R53" reversible="false">
		<listOfReactants>
			<speciesReference species="m9" stoichiometry="1.000000"/>
			<speciesReference species="m62" stoichiometry="1.000000"/>
		</listOfReactants>
		<listOfProducts>
			<speciesReference species="m2" stoichiometry="2.000000"/>
		</listOfProducts>
		<kineticLaw>
			<math xmlns="http://www.w3.org/1998/Math/MathML">
				<apply>
					<ci> LOWER_BOUND </ci>
					<ci> UPPER_BOUND </ci>
					<ci> OBJECTIVE_COEFFICIENT </ci>
					<ci> FLUX_VALUE </ci>
					<ci> REDUCED_COST </ci>
				</apply>
			</math>
			<listOfParameters>
				<parameter id="LOWER_BOUND" value="0.0000" units="mmol_per_gDW_per_hr"/>
				<parameter id="UPPER_BOUND" value="999999" units="mmol_per_gDW_per_hr"/>
				<parameter id="OBJECTIVE_COEFFICIENT" value="0.000"/>
				<parameter id="FLUX_VALUE" value="0.000000" units="mmol_per_gDW_per_hr"/>
				<parameter id="REDUCED_COST" value="0.000000"/>
			</listOfParameters>
		</kineticLaw>
	</reaction>
	<reaction id="R54" name="R54" reversible="false">
		<listOfReactants>
			<speciesReference species="m7" stoichiometry="1.000000"/>
			<speciesReference species="m9" stoichiometry="1.000000"/>
		</listOfReactants>
		<listOfProducts>
			<speciesReference species="m2" stoichiometry="1.000000"/>
			<speciesReference species="m3" stoichiometry="1.000000"/>
			<speciesReference species="m4" stoichiometry="1.000000"/>
			<speciesReference species="m65" stoichiometry="1.000000"/>
		</listOfProducts>
		<kineticLaw>
			<math xmlns="http://www.w3.org/1998/Math/MathML">
				<apply>
					<ci> LOWER_BOUND </ci>
					<ci> UPPER_BOUND </ci>
					<ci> OBJECTIVE_COEFFICIENT </ci>
					<ci> FLUX_VALUE </ci>
					<ci> REDUCED_COST </ci>
				</apply>
			</math>
			<listOfParameters>
				<parameter id="LOWER_BOUND" value="0.0000" units="mmol_per_gDW_per_hr"/>
				<parameter id="UPPER_BOUND" value="999999" units="mmol_per_gDW_per_hr"/>
				<parameter id="OBJECTIVE_COEFFICIENT" value="0.000"/>
				<parameter id="FLUX_VALUE" value="0.000000" units="mmol_per_gDW_per_hr"/>
				<parameter id="REDUCED_COST" value="0.000000"/>
			</listOfParameters>
		</kineticLaw>
	</reaction>
	<reaction id="R55" name="R55" reversible="false">
		<listOfReactants>
			<speciesReference species="m4" stoichiometry="1.000000"/>
			<speciesReference species="m40" stoichiometry="1.000000"/>
			<speciesReference species="m49" stoichiometry="1.000000"/>
			<speciesReference species="m58" stoichiometry="1.000000"/>
		</listOfReactants>
		<listOfProducts>
			<speciesReference species="m7" stoichiometry="1.000000"/>
			<speciesReference species="m47" stoichiometry="1.000000"/>
			<speciesReference species="m66" stoichiometry="1.000000"/>
		</listOfProducts>
		<kineticLaw>
			<math xmlns="http://www.w3.org/1998/Math/MathML">
				<apply>
					<ci> LOWER_BOUND </ci>
					<ci> UPPER_BOUND </ci>
					<ci> OBJECTIVE_COEFFICIENT </ci>
					<ci> FLUX_VALUE </ci>
					<ci> REDUCED_COST </ci>
				</apply>
			</math>
			<listOfParameters>
				<parameter id="LOWER_BOUND" value="0.0000" units="mmol_per_gDW_per_hr"/>
				<parameter id="UPPER_BOUND" value="999999" units="mmol_per_gDW_per_hr"/>
				<parameter id="OBJECTIVE_COEFFICIENT" value="0.000"/>
				<parameter id="FLUX_VALUE" value="0.000000" units="mmol_per_gDW_per_hr"/>
				<parameter id="REDUCED_COST" value="0.000000"/>
			</listOfParameters>
		</kineticLaw>
	</reaction>
	<reaction id="R56" name="R56" reversible="false">
		<listOfReactants>
			<speciesReference species="m9" stoichiometry="1.000000"/>
			<speciesReference species="m58" stoichiometry="1.000000"/>
			<speciesReference species="m66" stoichiometry="1.000000"/>
		</listOfReactants>
		<listOfProducts>
			<speciesReference species="m2" stoichiometry="1.000000"/>
			<speciesReference species="m3" stoichiometry="1.000000"/>
			<speciesReference species="m4" stoichiometry="1.000000"/>
			<speciesReference species="m67" stoichiometry="1.000000"/>
		</listOfProducts>
		<kineticLaw>
			<math xmlns="http://www.w3.org/1998/Math/MathML">
				<apply>
					<ci> LOWER_BOUND </ci>
					<ci> UPPER_BOUND </ci>
					<ci> OBJECTIVE_COEFFICIENT </ci>
					<ci> FLUX_VALUE </ci>
					<ci> REDUCED_COST </ci>
				</apply>
			</math>
			<listOfParameters>
				<parameter id="LOWER_BOUND" value="0.0000" units="mmol_per_gDW_per_hr"/>
				<parameter id="UPPER_BOUND" value="999999" units="mmol_per_gDW_per_hr"/>
				<parameter id="OBJECTIVE_COEFFICIENT" value="0.000"/>
				<parameter id="FLUX_VALUE" value="0.000000" units="mmol_per_gDW_per_hr"/>
				<parameter id="REDUCED_COST" value="0.000000"/>
			</listOfParameters>
		</kineticLaw>
	</reaction>
	<reaction id="R57" name="R57" reversible="true">
		<listOfReactants>
			<speciesReference species="m4" stoichiometry="1.000000"/>
			<speciesReference species="m40" stoichiometry="1.000000"/>
			<speciesReference species="m49" stoichiometry="1.000000"/>
			<speciesReference species="m67" stoichiometry="1.000000"/>
		</listOfReactants>
		<listOfProducts>
			<speciesReference species="m47" stoichiometry="1.000000"/>
			<speciesReference species="m66" stoichiometry="2.000000"/>
		</listOfProducts>
		<kineticLaw>
			<math xmlns="http://www.w3.org/1998/Math/MathML">
				<apply>
					<ci> LOWER_BOUND </ci>
					<ci> UPPER_BOUND </ci>
					<ci> OBJECTIVE_COEFFICIENT </ci>
					<ci> FLUX_VALUE </ci>
					<ci> REDUCED_COST </ci>
				</apply>
			</math>
			<listOfParameters>
				<parameter id="LOWER_BOUND" value="-999999" units="mmol_per_gDW_per_hr"/>
				<parameter id="UPPER_BOUND" value="999999" units="mmol_per_gDW_per_hr"/>
				<parameter id="OBJECTIVE_COEFFICIENT" value="0.000"/>
				<parameter id="FLUX_VALUE" value="0.000000" units="mmol_per_gDW_per_hr"/>
				<parameter id="REDUCED_COST" value="0.000000"/>
			</listOfParameters>
		</kineticLaw>
	</reaction>
	<reaction id="R58" name="R58" reversible="true">
		<listOfReactants>
			<speciesReference species="m7" stoichiometry="1.000000"/>
			<speciesReference species="m29" stoichiometry="1.000000"/>
			<speciesReference species="m32" stoichiometry="1.000000"/>
			<speciesReference species="m66" stoichiometry="1.000000"/>
		</listOfReactants>
		<listOfProducts>
			<speciesReference species="m3" stoichiometry="1.000000"/>
			<speciesReference species="m4" stoichiometry="1.000000"/>
			<speciesReference species="m31" stoichiometry="1.000000"/>
			<speciesReference species="m40" stoichiometry="1.000000"/>
			<speciesReference species="m68" stoichiometry="1.000000"/>
		</listOfProducts>
		<kineticLaw>
			<math xmlns="http://www.w3.org/1998/Math/MathML">
				<apply>
					<ci> LOWER_BOUND </ci>
					<ci> UPPER_BOUND </ci>
					<ci> OBJECTIVE_COEFFICIENT </ci>
					<ci> FLUX_VALUE </ci>
					<ci> REDUCED_COST </ci>
				</apply>
			</math>
			<listOfParameters>
				<parameter id="LOWER_BOUND" value="-999999" units="mmol_per_gDW_per_hr"/>
				<parameter id="UPPER_BOUND" value="999999" units="mmol_per_gDW_per_hr"/>
				<parameter id="OBJECTIVE_COEFFICIENT" value="0.000"/>
				<parameter id="FLUX_VALUE" value="0.000000" units="mmol_per_gDW_per_hr"/>
				<parameter id="REDUCED_COST" value="0.000000"/>
			</listOfParameters>
		</kineticLaw>
	</reaction>
	<reaction id="R59" name="R59" reversible="false">
		<listOfReactants>
			<speciesReference species="m68" stoichiometry="1.000000"/>
		</listOfReactants>
		<listOfProducts>
			<speciesReference species="m35" stoichiometry="1.000000"/>
			<speciesReference species="m58" stoichiometry="1.000000"/>
		</listOfProducts>
		<kineticLaw>
			<math xmlns="http://www.w3.org/1998/Math/MathML">
				<apply>
					<ci> LOWER_BOUND </ci>
					<ci> UPPER_BOUND </ci>
					<ci> OBJECTIVE_COEFFICIENT </ci>
					<ci> FLUX_VALUE </ci>
					<ci> REDUCED_COST </ci>
				</apply>
			</math>
			<listOfParameters>
				<parameter id="LOWER_BOUND" value="0.0000" units="mmol_per_gDW_per_hr"/>
				<parameter id="UPPER_BOUND" value="999999" units="mmol_per_gDW_per_hr"/>
				<parameter id="OBJECTIVE_COEFFICIENT" value="0.000"/>
				<parameter id="FLUX_VALUE" value="0.000000" units="mmol_per_gDW_per_hr"/>
				<parameter id="REDUCED_COST" value="0.000000"/>
			</listOfParameters>
		</kineticLaw>
	</reaction>
	<reaction id="R60" name="R60" reversible="true">
		<listOfReactants>
			<speciesReference species="m37" stoichiometry="1.000000"/>
			<speciesReference species="m64" stoichiometry="1.000000"/>
			<speciesReference species="m68" stoichiometry="1.000000"/>
		</listOfReactants>
		<listOfProducts>
			<speciesReference species="m4" stoichiometry="1.000000"/>
			<speciesReference species="m36" stoichiometry="1.000000"/>
			<speciesReference species="m69" stoichiometry="1.000000"/>
			<speciesReference species="m70" stoichiometry="1.000000"/>
		</listOfProducts>
		<kineticLaw>
			<math xmlns="http://www.w3.org/1998/Math/MathML">
				<apply>
					<ci> LOWER_BOUND </ci>
					<ci> UPPER_BOUND </ci>
					<ci> OBJECTIVE_COEFFICIENT </ci>
					<ci> FLUX_VALUE </ci>
					<ci> REDUCED_COST </ci>
				</apply>
			</math>
			<listOfParameters>
				<parameter id="LOWER_BOUND" value="-999999" units="mmol_per_gDW_per_hr"/>
				<parameter id="UPPER_BOUND" value="999999" units="mmol_per_gDW_per_hr"/>
				<parameter id="OBJECTIVE_COEFFICIENT" value="0.000"/>
				<parameter id="FLUX_VALUE" value="0.000000" units="mmol_per_gDW_per_hr"/>
				<parameter id="REDUCED_COST" value="0.000000"/>
			</listOfParameters>
		</kineticLaw>
	</reaction>
	<reaction id="R61" name="R61" reversible="false">
		<listOfReactants>
			<speciesReference species="m9" stoichiometry="1.000000"/>
			<speciesReference species="m36" stoichiometry="1.000000"/>
			<speciesReference species="m69" stoichiometry="1.000000"/>
		</listOfReactants>
		<listOfProducts>
			<speciesReference species="m2" stoichiometry="1.000000"/>
			<speciesReference species="m3" stoichiometry="1.000000"/>
			<speciesReference species="m37" stoichiometry="1.000000"/>
		</listOfProducts>
		<kineticLaw>
			<math xmlns="http://www.w3.org/1998/Math/MathML">
				<apply>
					<ci> LOWER_BOUND </ci>
					<ci> UPPER_BOUND </ci>
					<ci> OBJECTIVE_COEFFICIENT </ci>
					<ci> FLUX_VALUE </ci>
					<ci> REDUCED_COST </ci>
				</apply>
			</math>
			<listOfParameters>
				<parameter id="LOWER_BOUND" value="0.0000" units="mmol_per_gDW_per_hr"/>
				<parameter id="UPPER_BOUND" value="999999" units="mmol_per_gDW_per_hr"/>
				<parameter id="OBJECTIVE_COEFFICIENT" value="0.000"/>
				<parameter id="FLUX_VALUE" value="0.000000" units="mmol_per_gDW_per_hr"/>
				<parameter id="REDUCED_COST" value="0.000000"/>
			</listOfParameters>
		</kineticLaw>
	</reaction>
	<reaction id="R62" name="R62" reversible="false">
		<listOfReactants>
			<speciesReference species="m35" stoichiometry="1.000000"/>
			<speciesReference species="m66" stoichiometry="1.000000"/>
		</listOfReactants>
		<listOfProducts>
			<speciesReference species="m40" stoichiometry="1.000000"/>
			<speciesReference species="m71" stoichiometry="1.000000"/>
		</listOfProducts>
		<kineticLaw>
			<math xmlns="http://www.w3.org/1998/Math/MathML">
				<apply>
					<ci> LOWER_BOUND </ci>
					<ci> UPPER_BOUND </ci>
					<ci> OBJECTIVE_COEFFICIENT </ci>
					<ci> FLUX_VALUE </ci>
					<ci> REDUCED_COST </ci>
				</apply>
			</math>
			<listOfParameters>
				<parameter id="LOWER_BOUND" value="0.0000" units="mmol_per_gDW_per_hr"/>
				<parameter id="UPPER_BOUND" value="999999" units="mmol_per_gDW_per_hr"/>
				<parameter id="OBJECTIVE_COEFFICIENT" value="0.000"/>
				<parameter id="FLUX_VALUE" value="0.000000" units="mmol_per_gDW_per_hr"/>
				<parameter id="REDUCED_COST" value="0.000000"/>
			</listOfParameters>
		</kineticLaw>
	</reaction>
	<reaction id="R63" name="R63" reversible="true">
		<listOfReactants>
			<speciesReference species="m4" stoichiometry="1.000000"/>
			<speciesReference species="m72" stoichiometry="1.000000"/>
		</listOfReactants>
		<listOfProducts>
			<speciesReference species="m58" stoichiometry="1.000000"/>
			<speciesReference species="m73" stoichiometry="1.000000"/>
		</listOfProducts>
		<kineticLaw>
			<math xmlns="http://www.w3.org/1998/Math/MathML">
				<apply>
					<ci> LOWER_BOUND </ci>
					<ci> UPPER_BOUND </ci>
					<ci> OBJECTIVE_COEFFICIENT </ci>
					<ci> FLUX_VALUE </ci>
					<ci> REDUCED_COST </ci>
				</apply>
			</math>
			<listOfParameters>
				<parameter id="LOWER_BOUND" value="-999999" units="mmol_per_gDW_per_hr"/>
				<parameter id="UPPER_BOUND" value="999999" units="mmol_per_gDW_per_hr"/>
				<parameter id="OBJECTIVE_COEFFICIENT" value="0.000"/>
				<parameter id="FLUX_VALUE" value="0.000000" units="mmol_per_gDW_per_hr"/>
				<parameter id="REDUCED_COST" value="0.000000"/>
			</listOfParameters>
		</kineticLaw>
	</reaction>
	<reaction id="R64" name="R64" reversible="true">
		<listOfReactants>
			<speciesReference species="m4" stoichiometry="1.000000"/>
			<speciesReference species="m35" stoichiometry="1.000000"/>
			<speciesReference species="m49" stoichiometry="1.000000"/>
			<speciesReference species="m66" stoichiometry="1.000000"/>
			<speciesReference species="m73" stoichiometry="1.000000"/>
		</listOfReactants>
		<listOfProducts>
			<speciesReference species="m7" stoichiometry="1.000000"/>
			<speciesReference species="m10" stoichiometry="1.000000"/>
			<speciesReference species="m40" stoichiometry="1.000000"/>
			<speciesReference species="m47" stoichiometry="1.000000"/>
			<speciesReference species="m74" stoichiometry="1.000000"/>
		</listOfProducts>
		<kineticLaw>
			<math xmlns="http://www.w3.org/1998/Math/MathML">
				<apply>
					<ci> LOWER_BOUND </ci>
					<ci> UPPER_BOUND </ci>
					<ci> OBJECTIVE_COEFFICIENT </ci>
					<ci> FLUX_VALUE </ci>
					<ci> REDUCED_COST </ci>
				</apply>
			</math>
			<listOfParameters>
				<parameter id="LOWER_BOUND" value="-999999" units="mmol_per_gDW_per_hr"/>
				<parameter id="UPPER_BOUND" value="999999" units="mmol_per_gDW_per_hr"/>
				<parameter id="OBJECTIVE_COEFFICIENT" value="0.000"/>
				<parameter id="FLUX_VALUE" value="0.000000" units="mmol_per_gDW_per_hr"/>
				<parameter id="REDUCED_COST" value="0.000000"/>
			</listOfParameters>
		</kineticLaw>
	</reaction>
	<reaction id="R65" name="R65" reversible="true">
		<listOfReactants>
			<speciesReference species="m4" stoichiometry="2.000000"/>
			<speciesReference species="m35" stoichiometry="1.000000"/>
			<speciesReference species="m49" stoichiometry="1.000000"/>
			<speciesReference species="m71" stoichiometry="1.000000"/>
		</listOfReactants>
		<listOfProducts>
			<speciesReference species="m7" stoichiometry="1.000000"/>
			<speciesReference species="m10" stoichiometry="1.000000"/>
			<speciesReference species="m47" stoichiometry="1.000000"/>
			<speciesReference species="m75" stoichiometry="1.000000"/>
		</listOfProducts>
		<kineticLaw>
			<math xmlns="http://www.w3.org/1998/Math/MathML">
				<apply>
					<ci> LOWER_BOUND </ci>
					<ci> UPPER_BOUND </ci>
					<ci> OBJECTIVE_COEFFICIENT </ci>
					<ci> FLUX_VALUE </ci>
					<ci> REDUCED_COST </ci>
				</apply>
			</math>
			<listOfParameters>
				<parameter id="LOWER_BOUND" value="-999999" units="mmol_per_gDW_per_hr"/>
				<parameter id="UPPER_BOUND" value="999999" units="mmol_per_gDW_per_hr"/>
				<parameter id="OBJECTIVE_COEFFICIENT" value="0.000"/>
				<parameter id="FLUX_VALUE" value="0.000000" units="mmol_per_gDW_per_hr"/>
				<parameter id="REDUCED_COST" value="0.000000"/>
			</listOfParameters>
		</kineticLaw>
	</reaction>
	<reaction id="R66" name="R66" reversible="true">
		<listOfReactants>
			<speciesReference species="m4" stoichiometry="1.000000"/>
			<speciesReference species="m29" stoichiometry="1.000000"/>
			<speciesReference species="m35" stoichiometry="2.000000"/>
			<speciesReference species="m37" stoichiometry="1.000000"/>
			<speciesReference species="m49" stoichiometry="1.000000"/>
			<speciesReference species="m66" stoichiometry="1.000000"/>
		</listOfReactants>
		<listOfProducts>
			<speciesReference species="m10" stoichiometry="2.000000"/>
			<speciesReference species="m31" stoichiometry="1.000000"/>
			<speciesReference species="m36" stoichiometry="1.000000"/>
			<speciesReference species="m40" stoichiometry="1.000000"/>
			<speciesReference species="m47" stoichiometry="1.000000"/>
			<speciesReference species="m76" stoichiometry="1.000000"/>
		</listOfProducts>
		<kineticLaw>
			<math xmlns="http://www.w3.org/1998/Math/MathML">
				<apply>
					<ci> LOWER_BOUND </ci>
					<ci> UPPER_BOUND </ci>
					<ci> OBJECTIVE_COEFFICIENT </ci>
					<ci> FLUX_VALUE </ci>
					<ci> REDUCED_COST </ci>
				</apply>
			</math>
			<listOfParameters>
				<parameter id="LOWER_BOUND" value="-999999" units="mmol_per_gDW_per_hr"/>
				<parameter id="UPPER_BOUND" value="999999" units="mmol_per_gDW_per_hr"/>
				<parameter id="OBJECTIVE_COEFFICIENT" value="0.000"/>
				<parameter id="FLUX_VALUE" value="0.000000" units="mmol_per_gDW_per_hr"/>
				<parameter id="REDUCED_COST" value="0.000000"/>
			</listOfParameters>
		</kineticLaw>
	</reaction>
	<reaction id="R67" name="R67" reversible="false">
		<listOfReactants>
			<speciesReference species="m9" stoichiometry="1.000000"/>
			<speciesReference species="m34" stoichiometry="2.000000"/>
			<speciesReference species="m49" stoichiometry="1.000000"/>
			<speciesReference species="m54" stoichiometry="1.000000"/>
		</listOfReactants>
		<listOfProducts>
			<speciesReference species="m2" stoichiometry="1.000000"/>
			<speciesReference species="m3" stoichiometry="4.000000"/>
			<speciesReference species="m47" stoichiometry="1.000000"/>
			<speciesReference species="m77" stoichiometry="1.000000"/>
		</listOfProducts>
		<kineticLaw>
			<math xmlns="http://www.w3.org/1998/Math/MathML">
				<apply>
					<ci> LOWER_BOUND </ci>
					<ci> UPPER_BOUND </ci>
					<ci> OBJECTIVE_COEFFICIENT </ci>
					<ci> FLUX_VALUE </ci>
					<ci> REDUCED_COST </ci>
				</apply>
			</math>
			<listOfParameters>
				<parameter id="LOWER_BOUND" value="0.0000" units="mmol_per_gDW_per_hr"/>
				<parameter id="UPPER_BOUND" value="999999" units="mmol_per_gDW_per_hr"/>
				<parameter id="OBJECTIVE_COEFFICIENT" value="0.000"/>
				<parameter id="FLUX_VALUE" value="0.000000" units="mmol_per_gDW_per_hr"/>
				<parameter id="REDUCED_COST" value="0.000000"/>
			</listOfParameters>
		</kineticLaw>
	</reaction>
	<reaction id="R68" name="R68" reversible="true">
		<listOfReactants>
			<speciesReference species="m77" stoichiometry="1.000000"/>
		</listOfReactants>
		<listOfProducts>
			<speciesReference species="m78" stoichiometry="1.000000"/>
		</listOfProducts>
		<kineticLaw>
			<math xmlns="http://www.w3.org/1998/Math/MathML">
				<apply>
					<ci> LOWER_BOUND </ci>
					<ci> UPPER_BOUND </ci>
					<ci> OBJECTIVE_COEFFICIENT </ci>
					<ci> FLUX_VALUE </ci>
					<ci> REDUCED_COST </ci>
				</apply>
			</math>
			<listOfParameters>
				<parameter id="LOWER_BOUND" value="-999999" units="mmol_per_gDW_per_hr"/>
				<parameter id="UPPER_BOUND" value="999999" units="mmol_per_gDW_per_hr"/>
				<parameter id="OBJECTIVE_COEFFICIENT" value="0.000"/>
				<parameter id="FLUX_VALUE" value="0.000000" units="mmol_per_gDW_per_hr"/>
				<parameter id="REDUCED_COST" value="0.000000"/>
			</listOfParameters>
		</kineticLaw>
	</reaction>
	<reaction id="R69" name="R69" reversible="true">
		<listOfReactants>
			<speciesReference species="m4" stoichiometry="1.000000"/>
			<speciesReference species="m66" stoichiometry="1.000000"/>
			<speciesReference species="m78" stoichiometry="1.000000"/>
		</listOfReactants>
		<listOfProducts>
			<speciesReference species="m7" stoichiometry="1.000000"/>
			<speciesReference species="m10" stoichiometry="1.000000"/>
			<speciesReference species="m40" stoichiometry="1.000000"/>
			<speciesReference species="m79" stoichiometry="1.000000"/>
		</listOfProducts>
		<kineticLaw>
			<math xmlns="http://www.w3.org/1998/Math/MathML">
				<apply>
					<ci> LOWER_BOUND </ci>
					<ci> UPPER_BOUND </ci>
					<ci> OBJECTIVE_COEFFICIENT </ci>
					<ci> FLUX_VALUE </ci>
					<ci> REDUCED_COST </ci>
				</apply>
			</math>
			<listOfParameters>
				<parameter id="LOWER_BOUND" value="-999999" units="mmol_per_gDW_per_hr"/>
				<parameter id="UPPER_BOUND" value="999999" units="mmol_per_gDW_per_hr"/>
				<parameter id="OBJECTIVE_COEFFICIENT" value="0.000"/>
				<parameter id="FLUX_VALUE" value="0.000000" units="mmol_per_gDW_per_hr"/>
				<parameter id="REDUCED_COST" value="0.000000"/>
			</listOfParameters>
		</kineticLaw>
	</reaction>
	<reaction id="R70" name="R70" reversible="true">
		<listOfReactants>
			<speciesReference species="m29" stoichiometry="1.000000"/>
			<speciesReference species="m66" stoichiometry="1.000000"/>
			<speciesReference species="m78" stoichiometry="1.000000"/>
		</listOfReactants>
		<listOfProducts>
			<speciesReference species="m10" stoichiometry="1.000000"/>
			<speciesReference species="m31" stoichiometry="1.000000"/>
			<speciesReference species="m40" stoichiometry="1.000000"/>
			<speciesReference species="m80" stoichiometry="1.000000"/>
		</listOfProducts>
		<kineticLaw>
			<math xmlns="http://www.w3.org/1998/Math/MathML">
				<apply>
					<ci> LOWER_BOUND </ci>
					<ci> UPPER_BOUND </ci>
					<ci> OBJECTIVE_COEFFICIENT </ci>
					<ci> FLUX_VALUE </ci>
					<ci> REDUCED_COST </ci>
				</apply>
			</math>
			<listOfParameters>
				<parameter id="LOWER_BOUND" value="-999999" units="mmol_per_gDW_per_hr"/>
				<parameter id="UPPER_BOUND" value="999999" units="mmol_per_gDW_per_hr"/>
				<parameter id="OBJECTIVE_COEFFICIENT" value="0.000"/>
				<parameter id="FLUX_VALUE" value="0.000000" units="mmol_per_gDW_per_hr"/>
				<parameter id="REDUCED_COST" value="0.000000"/>
			</listOfParameters>
		</kineticLaw>
	</reaction>
	<reaction id="R71" name="R71" reversible="true">
		<listOfReactants>
			<speciesReference species="m67" stoichiometry="1.000000"/>
			<speciesReference species="m77" stoichiometry="1.000000"/>
		</listOfReactants>
		<listOfProducts>
			<speciesReference species="m4" stoichiometry="1.000000"/>
			<speciesReference species="m35" stoichiometry="1.000000"/>
			<speciesReference species="m66" stoichiometry="1.000000"/>
			<speciesReference species="m81" stoichiometry="1.000000"/>
		</listOfProducts>
		<kineticLaw>
			<math xmlns="http://www.w3.org/1998/Math/MathML">
				<apply>
					<ci> LOWER_BOUND </ci>
					<ci> UPPER_BOUND </ci>
					<ci> OBJECTIVE_COEFFICIENT </ci>
					<ci> FLUX_VALUE </ci>
					<ci> REDUCED_COST </ci>
				</apply>
			</math>
			<listOfParameters>
				<parameter id="LOWER_BOUND" value="-999999" units="mmol_per_gDW_per_hr"/>
				<parameter id="UPPER_BOUND" value="999999" units="mmol_per_gDW_per_hr"/>
				<parameter id="OBJECTIVE_COEFFICIENT" value="0.000"/>
				<parameter id="FLUX_VALUE" value="0.000000" units="mmol_per_gDW_per_hr"/>
				<parameter id="REDUCED_COST" value="0.000000"/>
			</listOfParameters>
		</kineticLaw>
	</reaction>
	<reaction id="R72" name="R72" reversible="true">
		<listOfReactants>
			<speciesReference species="m4" stoichiometry="1.000000"/>
			<speciesReference species="m68" stoichiometry="1.000000"/>
			<speciesReference species="m81" stoichiometry="1.000000"/>
			<speciesReference species="m82" stoichiometry="1.000000"/>
		</listOfReactants>
		<listOfProducts>
			<speciesReference species="m7" stoichiometry="2.000000"/>
			<speciesReference species="m10" stoichiometry="1.000000"/>
			<speciesReference species="m23" stoichiometry="1.000000"/>
			<speciesReference species="m61" stoichiometry="1.000000"/>
			<speciesReference species="m83" stoichiometry="1.000000"/>
		</listOfProducts>
		<kineticLaw>
			<math xmlns="http://www.w3.org/1998/Math/MathML">
				<apply>
					<ci> LOWER_BOUND </ci>
					<ci> UPPER_BOUND </ci>
					<ci> OBJECTIVE_COEFFICIENT </ci>
					<ci> FLUX_VALUE </ci>
					<ci> REDUCED_COST </ci>
				</apply>
			</math>
			<listOfParameters>
				<parameter id="LOWER_BOUND" value="-999999" units="mmol_per_gDW_per_hr"/>
				<parameter id="UPPER_BOUND" value="999999" units="mmol_per_gDW_per_hr"/>
				<parameter id="OBJECTIVE_COEFFICIENT" value="0.000"/>
				<parameter id="FLUX_VALUE" value="0.000000" units="mmol_per_gDW_per_hr"/>
				<parameter id="REDUCED_COST" value="0.000000"/>
			</listOfParameters>
		</kineticLaw>
	</reaction>
	<reaction id="R73" name="R73" reversible="false">
		<listOfReactants>
			<speciesReference species="m7" stoichiometry="3.000000"/>
			<speciesReference species="m9" stoichiometry="1.000000"/>
			<speciesReference species="m29" stoichiometry="2.000000"/>
			<speciesReference species="m67" stoichiometry="1.000000"/>
			<speciesReference species="m82" stoichiometry="1.000000"/>
		</listOfReactants>
		<listOfProducts>
			<speciesReference species="m3" stoichiometry="1.000000"/>
			<speciesReference species="m4" stoichiometry="5.000000"/>
			<speciesReference species="m31" stoichiometry="2.000000"/>
			<speciesReference species="m40" stoichiometry="1.000000"/>
			<speciesReference species="m61" stoichiometry="2.000000"/>
			<speciesReference species="m84" stoichiometry="1.000000"/>
			<speciesReference species="m85" stoichiometry="1.000000"/>
		</listOfProducts>
		<kineticLaw>
			<math xmlns="http://www.w3.org/1998/Math/MathML">
				<apply>
					<ci> LOWER_BOUND </ci>
					<ci> UPPER_BOUND </ci>
					<ci> OBJECTIVE_COEFFICIENT </ci>
					<ci> FLUX_VALUE </ci>
					<ci> REDUCED_COST </ci>
				</apply>
			</math>
			<listOfParameters>
				<parameter id="LOWER_BOUND" value="0.0000" units="mmol_per_gDW_per_hr"/>
				<parameter id="UPPER_BOUND" value="999999" units="mmol_per_gDW_per_hr"/>
				<parameter id="OBJECTIVE_COEFFICIENT" value="0.000"/>
				<parameter id="FLUX_VALUE" value="0.000000" units="mmol_per_gDW_per_hr"/>
				<parameter id="REDUCED_COST" value="0.000000"/>
			</listOfParameters>
		</kineticLaw>
	</reaction>
	<reaction id="R74" name="R74" reversible="true">
		<listOfReactants>
			<speciesReference species="m38" stoichiometry="1.000000"/>
			<speciesReference species="m66" stoichiometry="1.000000"/>
		</listOfReactants>
		<listOfProducts>
			<speciesReference species="m40" stoichiometry="1.000000"/>
			<speciesReference species="m86" stoichiometry="1.000000"/>
		</listOfProducts>
		<kineticLaw>
			<math xmlns="http://www.w3.org/1998/Math/MathML">
				<apply>
					<ci> LOWER_BOUND </ci>
					<ci> UPPER_BOUND </ci>
					<ci> OBJECTIVE_COEFFICIENT </ci>
					<ci> FLUX_VALUE </ci>
					<ci> REDUCED_COST </ci>
				</apply>
			</math>
			<listOfParameters>
				<parameter id="LOWER_BOUND" value="-999999" units="mmol_per_gDW_per_hr"/>
				<parameter id="UPPER_BOUND" value="999999" units="mmol_per_gDW_per_hr"/>
				<parameter id="OBJECTIVE_COEFFICIENT" value="0.000"/>
				<parameter id="FLUX_VALUE" value="0.000000" units="mmol_per_gDW_per_hr"/>
				<parameter id="REDUCED_COST" value="0.000000"/>
			</listOfParameters>
		</kineticLaw>
	</reaction>
	<reaction id="R75" name="R75" reversible="false">
		<listOfReactants>
			<speciesReference species="m7" stoichiometry="1.000000"/>
			<speciesReference species="m9" stoichiometry="1.000000"/>
			<speciesReference species="m67" stoichiometry="1.000000"/>
			<speciesReference species="m86" stoichiometry="1.000000"/>
		</listOfReactants>
		<listOfProducts>
			<speciesReference species="m2" stoichiometry="1.000000"/>
			<speciesReference species="m3" stoichiometry="1.000000"/>
			<speciesReference species="m4" stoichiometry="1.000000"/>
			<speciesReference species="m66" stoichiometry="1.000000"/>
			<speciesReference species="m87" stoichiometry="1.000000"/>
		</listOfProducts>
		<kineticLaw>
			<math xmlns="http://www.w3.org/1998/Math/MathML">
				<apply>
					<ci> LOWER_BOUND </ci>
					<ci> UPPER_BOUND </ci>
					<ci> OBJECTIVE_COEFFICIENT </ci>
					<ci> FLUX_VALUE </ci>
					<ci> REDUCED_COST </ci>
				</apply>
			</math>
			<listOfParameters>
				<parameter id="LOWER_BOUND" value="0.0000" units="mmol_per_gDW_per_hr"/>
				<parameter id="UPPER_BOUND" value="999999" units="mmol_per_gDW_per_hr"/>
				<parameter id="OBJECTIVE_COEFFICIENT" value="0.000"/>
				<parameter id="FLUX_VALUE" value="0.000000" units="mmol_per_gDW_per_hr"/>
				<parameter id="REDUCED_COST" value="0.000000"/>
			</listOfParameters>
		</kineticLaw>
	</reaction>
	<reaction id="R76" name="R76" reversible="false">
		<listOfReactants>
			<speciesReference species="m7" stoichiometry="2.000000"/>
			<speciesReference species="m9" stoichiometry="2.000000"/>
			<speciesReference species="m10" stoichiometry="1.000000"/>
			<speciesReference species="m67" stoichiometry="1.000000"/>
		</listOfReactants>
		<listOfProducts>
			<speciesReference species="m2" stoichiometry="2.000000"/>
			<speciesReference species="m3" stoichiometry="1.000000"/>
			<speciesReference species="m4" stoichiometry="3.000000"/>
			<speciesReference species="m66" stoichiometry="1.000000"/>
			<speciesReference species="m88" stoichiometry="1.000000"/>
		</listOfProducts>
		<kineticLaw>
			<math xmlns="http://www.w3.org/1998/Math/MathML">
				<apply>
					<ci> LOWER_BOUND </ci>
					<ci> UPPER_BOUND </ci>
					<ci> OBJECTIVE_COEFFICIENT </ci>
					<ci> FLUX_VALUE </ci>
					<ci> REDUCED_COST </ci>
				</apply>
			</math>
			<listOfParameters>
				<parameter id="LOWER_BOUND" value="0.0000" units="mmol_per_gDW_per_hr"/>
				<parameter id="UPPER_BOUND" value="999999" units="mmol_per_gDW_per_hr"/>
				<parameter id="OBJECTIVE_COEFFICIENT" value="0.000"/>
				<parameter id="FLUX_VALUE" value="0.000000" units="mmol_per_gDW_per_hr"/>
				<parameter id="REDUCED_COST" value="0.000000"/>
			</listOfParameters>
		</kineticLaw>
	</reaction>
	<reaction id="R77" name="R77" reversible="false">
		<listOfReactants>
			<speciesReference species="m9" stoichiometry="1.000000"/>
			<speciesReference species="m31" stoichiometry="1.000000"/>
			<speciesReference species="m66" stoichiometry="2.000000"/>
			<speciesReference species="m86" stoichiometry="1.000000"/>
			<speciesReference species="m88" stoichiometry="1.000000"/>
		</listOfReactants>
		<listOfProducts>
			<speciesReference species="m3" stoichiometry="1.000000"/>
			<speciesReference species="m7" stoichiometry="1.000000"/>
			<speciesReference species="m29" stoichiometry="1.000000"/>
			<speciesReference species="m40" stoichiometry="1.000000"/>
			<speciesReference species="m45" stoichiometry="1.000000"/>
			<speciesReference species="m61" stoichiometry="1.000000"/>
			<speciesReference species="m62" stoichiometry="1.000000"/>
			<speciesReference species="m89" stoichiometry="1.000000"/>
		</listOfProducts>
		<kineticLaw>
			<math xmlns="http://www.w3.org/1998/Math/MathML">
				<apply>
					<ci> LOWER_BOUND </ci>
					<ci> UPPER_BOUND </ci>
					<ci> OBJECTIVE_COEFFICIENT </ci>
					<ci> FLUX_VALUE </ci>
					<ci> REDUCED_COST </ci>
				</apply>
			</math>
			<listOfParameters>
				<parameter id="LOWER_BOUND" value="0.0000" units="mmol_per_gDW_per_hr"/>
				<parameter id="UPPER_BOUND" value="999999" units="mmol_per_gDW_per_hr"/>
				<parameter id="OBJECTIVE_COEFFICIENT" value="0.000"/>
				<parameter id="FLUX_VALUE" value="0.000000" units="mmol_per_gDW_per_hr"/>
				<parameter id="REDUCED_COST" value="0.000000"/>
			</listOfParameters>
		</kineticLaw>
	</reaction>
	<reaction id="R78" name="R78" reversible="true">
		<listOfReactants>
			<speciesReference species="m4" stoichiometry="3.000000"/>
			<speciesReference species="m31" stoichiometry="2.000000"/>
			<speciesReference species="m66" stoichiometry="1.000000"/>
		</listOfReactants>
		<listOfProducts>
			<speciesReference species="m7" stoichiometry="2.000000"/>
			<speciesReference species="m29" stoichiometry="2.000000"/>
			<speciesReference species="m90" stoichiometry="1.000000"/>
		</listOfProducts>
		<kineticLaw>
			<math xmlns="http://www.w3.org/1998/Math/MathML">
				<apply>
					<ci> LOWER_BOUND </ci>
					<ci> UPPER_BOUND </ci>
					<ci> OBJECTIVE_COEFFICIENT </ci>
					<ci> FLUX_VALUE </ci>
					<ci> REDUCED_COST </ci>
				</apply>
			</math>
			<listOfParameters>
				<parameter id="LOWER_BOUND" value="-999999" units="mmol_per_gDW_per_hr"/>
				<parameter id="UPPER_BOUND" value="999999" units="mmol_per_gDW_per_hr"/>
				<parameter id="OBJECTIVE_COEFFICIENT" value="0.000"/>
				<parameter id="FLUX_VALUE" value="0.000000" units="mmol_per_gDW_per_hr"/>
				<parameter id="REDUCED_COST" value="0.000000"/>
			</listOfParameters>
		</kineticLaw>
	</reaction>
	<reaction id="R79" name="R79" reversible="true">
		<listOfReactants>
			<speciesReference species="m6" stoichiometry="1.000000"/>
			<speciesReference species="m40" stoichiometry="1.000000"/>
			<speciesReference species="m90" stoichiometry="1.000000"/>
		</listOfReactants>
		<listOfProducts>
			<speciesReference species="m10" stoichiometry="1.000000"/>
			<speciesReference species="m42" stoichiometry="1.000000"/>
			<speciesReference species="m91" stoichiometry="1.000000"/>
		</listOfProducts>
		<kineticLaw>
			<math xmlns="http://www.w3.org/1998/Math/MathML">
				<apply>
					<ci> LOWER_BOUND </ci>
					<ci> UPPER_BOUND </ci>
					<ci> OBJECTIVE_COEFFICIENT </ci>
					<ci> FLUX_VALUE </ci>
					<ci> REDUCED_COST </ci>
				</apply>
			</math>
			<listOfParameters>
				<parameter id="LOWER_BOUND" value="-999999" units="mmol_per_gDW_per_hr"/>
				<parameter id="UPPER_BOUND" value="999999" units="mmol_per_gDW_per_hr"/>
				<parameter id="OBJECTIVE_COEFFICIENT" value="0.000"/>
				<parameter id="FLUX_VALUE" value="0.000000" units="mmol_per_gDW_per_hr"/>
				<parameter id="REDUCED_COST" value="0.000000"/>
			</listOfParameters>
		</kineticLaw>
	</reaction>
	<reaction id="R80" name="R80" reversible="false">
		<listOfReactants>
			<speciesReference species="m4" stoichiometry="1.000000"/>
			<speciesReference species="m9" stoichiometry="1.000000"/>
			<speciesReference species="m49" stoichiometry="1.000000"/>
			<speciesReference species="m86" stoichiometry="1.000000"/>
		</listOfReactants>
		<listOfProducts>
			<speciesReference species="m2" stoichiometry="1.000000"/>
			<speciesReference species="m3" stoichiometry="1.000000"/>
			<speciesReference species="m47" stoichiometry="1.000000"/>
			<speciesReference species="m92" stoichiometry="1.000000"/>
		</listOfProducts>
		<kineticLaw>
			<math xmlns="http://www.w3.org/1998/Math/MathML">
				<apply>
					<ci> LOWER_BOUND </ci>
					<ci> UPPER_BOUND </ci>
					<ci> OBJECTIVE_COEFFICIENT </ci>
					<ci> FLUX_VALUE </ci>
					<ci> REDUCED_COST </ci>
				</apply>
			</math>
			<listOfParameters>
				<parameter id="LOWER_BOUND" value="0.0000" units="mmol_per_gDW_per_hr"/>
				<parameter id="UPPER_BOUND" value="999999" units="mmol_per_gDW_per_hr"/>
				<parameter id="OBJECTIVE_COEFFICIENT" value="0.000"/>
				<parameter id="FLUX_VALUE" value="0.000000" units="mmol_per_gDW_per_hr"/>
				<parameter id="REDUCED_COST" value="0.000000"/>
			</listOfParameters>
		</kineticLaw>
	</reaction>
	<reaction id="R81" name="R81" reversible="true">
		<listOfReactants>
			<speciesReference species="m4" stoichiometry="2.000000"/>
			<speciesReference species="m31" stoichiometry="1.000000"/>
			<speciesReference species="m35" stoichiometry="1.000000"/>
			<speciesReference species="m66" stoichiometry="1.000000"/>
			<speciesReference species="m92" stoichiometry="1.000000"/>
		</listOfReactants>
		<listOfProducts>
			<speciesReference species="m7" stoichiometry="1.000000"/>
			<speciesReference species="m29" stoichiometry="1.000000"/>
			<speciesReference species="m40" stoichiometry="1.000000"/>
			<speciesReference species="m93" stoichiometry="1.000000"/>
		</listOfProducts>
		<kineticLaw>
			<math xmlns="http://www.w3.org/1998/Math/MathML">
				<apply>
					<ci> LOWER_BOUND </ci>
					<ci> UPPER_BOUND </ci>
					<ci> OBJECTIVE_COEFFICIENT </ci>
					<ci> FLUX_VALUE </ci>
					<ci> REDUCED_COST </ci>
				</apply>
			</math>
			<listOfParameters>
				<parameter id="LOWER_BOUND" value="-999999" units="mmol_per_gDW_per_hr"/>
				<parameter id="UPPER_BOUND" value="999999" units="mmol_per_gDW_per_hr"/>
				<parameter id="OBJECTIVE_COEFFICIENT" value="0.000"/>
				<parameter id="FLUX_VALUE" value="0.000000" units="mmol_per_gDW_per_hr"/>
				<parameter id="REDUCED_COST" value="0.000000"/>
			</listOfParameters>
		</kineticLaw>
	</reaction>
	<reaction id="R82" name="R82" reversible="true">
		<listOfReactants>
			<speciesReference species="m93" stoichiometry="1.000000"/>
		</listOfReactants>
		<listOfProducts>
			<speciesReference species="m4" stoichiometry="1.000000"/>
			<speciesReference species="m10" stoichiometry="1.000000"/>
			<speciesReference species="m94" stoichiometry="1.000000"/>
		</listOfProducts>
		<kineticLaw>
			<math xmlns="http://www.w3.org/1998/Math/MathML">
				<apply>
					<ci> LOWER_BOUND </ci>
					<ci> UPPER_BOUND </ci>
					<ci> OBJECTIVE_COEFFICIENT </ci>
					<ci> FLUX_VALUE </ci>
					<ci> REDUCED_COST </ci>
				</apply>
			</math>
			<listOfParameters>
				<parameter id="LOWER_BOUND" value="-999999" units="mmol_per_gDW_per_hr"/>
				<parameter id="UPPER_BOUND" value="999999" units="mmol_per_gDW_per_hr"/>
				<parameter id="OBJECTIVE_COEFFICIENT" value="0.000"/>
				<parameter id="FLUX_VALUE" value="0.000000" units="mmol_per_gDW_per_hr"/>
				<parameter id="REDUCED_COST" value="0.000000"/>
			</listOfParameters>
		</kineticLaw>
	</reaction>
	<reaction id="R83" name="R83" reversible="true">
		<listOfReactants>
			<speciesReference species="m4" stoichiometry="1.000000"/>
			<speciesReference species="m49" stoichiometry="1.000000"/>
			<speciesReference species="m92" stoichiometry="1.000000"/>
		</listOfReactants>
		<listOfProducts>
			<speciesReference species="m47" stoichiometry="1.000000"/>
			<speciesReference species="m95" stoichiometry="1.000000"/>
		</listOfProducts>
		<kineticLaw>
			<math xmlns="http://www.w3.org/1998/Math/MathML">
				<apply>
					<ci> LOWER_BOUND </ci>
					<ci> UPPER_BOUND </ci>
					<ci> OBJECTIVE_COEFFICIENT </ci>
					<ci> FLUX_VALUE </ci>
					<ci> REDUCED_COST </ci>
				</apply>
			</math>
			<listOfParameters>
				<parameter id="LOWER_BOUND" value="-999999" units="mmol_per_gDW_per_hr"/>
				<parameter id="UPPER_BOUND" value="999999" units="mmol_per_gDW_per_hr"/>
				<parameter id="OBJECTIVE_COEFFICIENT" value="0.000"/>
				<parameter id="FLUX_VALUE" value="0.000000" units="mmol_per_gDW_per_hr"/>
				<parameter id="REDUCED_COST" value="0.000000"/>
			</listOfParameters>
		</kineticLaw>
	</reaction>
	<reaction id="R84" name="R84" reversible="false">
		<listOfReactants>
			<speciesReference species="m7" stoichiometry="1.000000"/>
			<speciesReference species="m9" stoichiometry="1.000000"/>
			<speciesReference species="m95" stoichiometry="1.000000"/>
		</listOfReactants>
		<listOfProducts>
			<speciesReference species="m2" stoichiometry="1.000000"/>
			<speciesReference species="m3" stoichiometry="1.000000"/>
			<speciesReference species="m4" stoichiometry="1.000000"/>
			<speciesReference species="m72" stoichiometry="1.000000"/>
		</listOfProducts>
		<kineticLaw>
			<math xmlns="http://www.w3.org/1998/Math/MathML">
				<apply>
					<ci> LOWER_BOUND </ci>
					<ci> UPPER_BOUND </ci>
					<ci> OBJECTIVE_COEFFICIENT </ci>
					<ci> FLUX_VALUE </ci>
					<ci> REDUCED_COST </ci>
				</apply>
			</math>
			<listOfParameters>
				<parameter id="LOWER_BOUND" value="0.0000" units="mmol_per_gDW_per_hr"/>
				<parameter id="UPPER_BOUND" value="999999" units="mmol_per_gDW_per_hr"/>
				<parameter id="OBJECTIVE_COEFFICIENT" value="0.000"/>
				<parameter id="FLUX_VALUE" value="0.000000" units="mmol_per_gDW_per_hr"/>
				<parameter id="REDUCED_COST" value="0.000000"/>
			</listOfParameters>
		</kineticLaw>
	</reaction>
	<reaction id="R85" name="R85" reversible="true">
		<listOfReactants>
			<speciesReference species="m7" stoichiometry="1.000000"/>
			<speciesReference species="m37" stoichiometry="1.000000"/>
			<speciesReference species="m70" stoichiometry="1.000000"/>
			<speciesReference species="m95" stoichiometry="1.000000"/>
		</listOfReactants>
		<listOfProducts>
			<speciesReference species="m4" stoichiometry="1.000000"/>
			<speciesReference species="m35" stoichiometry="1.000000"/>
			<speciesReference species="m36" stoichiometry="1.000000"/>
			<speciesReference species="m58" stoichiometry="1.000000"/>
			<speciesReference species="m69" stoichiometry="1.000000"/>
			<speciesReference species="m96" stoichiometry="1.000000"/>
		</listOfProducts>
		<kineticLaw>
			<math xmlns="http://www.w3.org/1998/Math/MathML">
				<apply>
					<ci> LOWER_BOUND </ci>
					<ci> UPPER_BOUND </ci>
					<ci> OBJECTIVE_COEFFICIENT </ci>
					<ci> FLUX_VALUE </ci>
					<ci> REDUCED_COST </ci>
				</apply>
			</math>
			<listOfParameters>
				<parameter id="LOWER_BOUND" value="-999999" units="mmol_per_gDW_per_hr"/>
				<parameter id="UPPER_BOUND" value="999999" units="mmol_per_gDW_per_hr"/>
				<parameter id="OBJECTIVE_COEFFICIENT" value="0.000"/>
				<parameter id="FLUX_VALUE" value="0.000000" units="mmol_per_gDW_per_hr"/>
				<parameter id="REDUCED_COST" value="0.000000"/>
			</listOfParameters>
		</kineticLaw>
	</reaction>
	<reaction id="R86" name="R86" reversible="true">
		<listOfReactants>
			<speciesReference species="m96" stoichiometry="1.000000"/>
			<speciesReference species="m97" stoichiometry="1.000000"/>
		</listOfReactants>
		<listOfProducts>
			<speciesReference species="m4" stoichiometry="1.000000"/>
			<speciesReference species="m98" stoichiometry="1.000000"/>
			<speciesReference species="m99" stoichiometry="1.000000"/>
		</listOfProducts>
		<kineticLaw>
			<math xmlns="http://www.w3.org/1998/Math/MathML">
				<apply>
					<ci> LOWER_BOUND </ci>
					<ci> UPPER_BOUND </ci>
					<ci> OBJECTIVE_COEFFICIENT </ci>
					<ci> FLUX_VALUE </ci>
					<ci> REDUCED_COST </ci>
				</apply>
			</math>
			<listOfParameters>
				<parameter id="LOWER_BOUND" value="-999999" units="mmol_per_gDW_per_hr"/>
				<parameter id="UPPER_BOUND" value="999999" units="mmol_per_gDW_per_hr"/>
				<parameter id="OBJECTIVE_COEFFICIENT" value="0.000"/>
				<parameter id="FLUX_VALUE" value="0.000000" units="mmol_per_gDW_per_hr"/>
				<parameter id="REDUCED_COST" value="0.000000"/>
			</listOfParameters>
		</kineticLaw>
	</reaction>
	<reaction id="R87" name="R87" reversible="false">
		<listOfReactants>
			<speciesReference species="m7" stoichiometry="3.306000"/>
			<speciesReference species="m9" stoichiometry="4.306000"/>
			<speciesReference species="m66" stoichiometry="0.052000"/>
			<speciesReference species="m67" stoichiometry="0.052000"/>
			<speciesReference species="m68" stoichiometry="0.054000"/>
			<speciesReference species="m70" stoichiometry="0.012000"/>
			<speciesReference species="m71" stoichiometry="0.111000"/>
			<speciesReference species="m72" stoichiometry="0.056000"/>
			<speciesReference species="m74" stoichiometry="0.037000"/>
			<speciesReference species="m75" stoichiometry="0.061000"/>
			<speciesReference species="m76" stoichiometry="0.090000"/>
			<speciesReference species="m79" stoichiometry="0.041000"/>
			<speciesReference species="m80" stoichiometry="0.030000"/>
			<speciesReference species="m83" stoichiometry="0.001000"/>
			<speciesReference species="m85" stoichiometry="0.017000"/>
			<speciesReference species="m86" stoichiometry="0.047000"/>
			<speciesReference species="m87" stoichiometry="0.047000"/>
			<speciesReference species="m89" stoichiometry="0.052000"/>
			<speciesReference species="m90" stoichiometry="0.056000"/>
			<speciesReference species="m91" stoichiometry="0.009000"/>
			<speciesReference species="m94" stoichiometry="0.060000"/>
			<speciesReference species="m98" stoichiometry="0.024000"/>
			<speciesReference species="m100" stoichiometry="0.092000"/>
		</listOfReactants>
		<listOfProducts>
			<speciesReference species="m2" stoichiometry="4.306000"/>
			<speciesReference species="m3" stoichiometry="4.306000"/>
			<speciesReference species="m4" stoichiometry="4.319000"/>
			<speciesReference species="m101" stoichiometry="1.000000"/>
		</listOfProducts>
		<kineticLaw>
			<math xmlns="http://www.w3.org/1998/Math/MathML">
				<apply>
					<ci> LOWER_BOUND </ci>
					<ci> UPPER_BOUND </ci>
					<ci> OBJECTIVE_COEFFICIENT </ci>
					<ci> FLUX_VALUE </ci>
					<ci> REDUCED_COST </ci>
				</apply>
			</math>
			<listOfParameters>
				<parameter id="LOWER_BOUND" value="0.0000" units="mmol_per_gDW_per_hr"/>
				<parameter id="UPPER_BOUND" value="999999" units="mmol_per_gDW_per_hr"/>
				<parameter id="OBJECTIVE_COEFFICIENT" value="0.000"/>
				<parameter id="FLUX_VALUE" value="0.000000" units="mmol_per_gDW_per_hr"/>
				<parameter id="REDUCED_COST" value="0.000000"/>
			</listOfParameters>
		</kineticLaw>
	</reaction>
	<reaction id="R88" name="R88" reversible="true">
		<listOfReactants>
			<speciesReference species="m4" stoichiometry="1.000000"/>
			<speciesReference species="m35" stoichiometry="1.000000"/>
			<speciesReference species="m100" stoichiometry="1.000000"/>
		</listOfReactants>
		<listOfProducts>
			<speciesReference species="m71" stoichiometry="1.000000"/>
			<speciesReference species="m102" stoichiometry="1.000000"/>
		</listOfProducts>
		<kineticLaw>
			<math xmlns="http://www.w3.org/1998/Math/MathML">
				<apply>
					<ci> LOWER_BOUND </ci>
					<ci> UPPER_BOUND </ci>
					<ci> OBJECTIVE_COEFFICIENT </ci>
					<ci> FLUX_VALUE </ci>
					<ci> REDUCED_COST </ci>
				</apply>
			</math>
			<listOfParameters>
				<parameter id="LOWER_BOUND" value="-999999" units="mmol_per_gDW_per_hr"/>
				<parameter id="UPPER_BOUND" value="999999" units="mmol_per_gDW_per_hr"/>
				<parameter id="OBJECTIVE_COEFFICIENT" value="0.000"/>
				<parameter id="FLUX_VALUE" value="0.000000" units="mmol_per_gDW_per_hr"/>
				<parameter id="REDUCED_COST" value="0.000000"/>
			</listOfParameters>
		</kineticLaw>
	</reaction>
	<reaction id="R89" name="R89" reversible="true">
		<listOfReactants>
			<speciesReference species="m68" stoichiometry="1.000000"/>
			<speciesReference species="m102" stoichiometry="1.000000"/>
		</listOfReactants>
		<listOfProducts>
			<speciesReference species="m100" stoichiometry="1.000000"/>
			<speciesReference species="m103" stoichiometry="1.000000"/>
		</listOfProducts>
		<kineticLaw>
			<math xmlns="http://www.w3.org/1998/Math/MathML">
				<apply>
					<ci> LOWER_BOUND </ci>
					<ci> UPPER_BOUND </ci>
					<ci> OBJECTIVE_COEFFICIENT </ci>
					<ci> FLUX_VALUE </ci>
					<ci> REDUCED_COST </ci>
				</apply>
			</math>
			<listOfParameters>
				<parameter id="LOWER_BOUND" value="-999999" units="mmol_per_gDW_per_hr"/>
				<parameter id="UPPER_BOUND" value="999999" units="mmol_per_gDW_per_hr"/>
				<parameter id="OBJECTIVE_COEFFICIENT" value="0.000"/>
				<parameter id="FLUX_VALUE" value="0.000000" units="mmol_per_gDW_per_hr"/>
				<parameter id="REDUCED_COST" value="0.000000"/>
			</listOfParameters>
		</kineticLaw>
	</reaction>
	<reaction id="R90" name="R90" reversible="true">
		<listOfReactants>
			<speciesReference species="m7" stoichiometry="1.000000"/>
			<speciesReference species="m100" stoichiometry="1.000000"/>
			<speciesReference species="m104" stoichiometry="1.000000"/>
		</listOfReactants>
		<listOfProducts>
			<speciesReference species="m68" stoichiometry="1.000000"/>
			<speciesReference species="m99" stoichiometry="1.000000"/>
		</listOfProducts>
		<kineticLaw>
			<math xmlns="http://www.w3.org/1998/Math/MathML">
				<apply>
					<ci> LOWER_BOUND </ci>
					<ci> UPPER_BOUND </ci>
					<ci> OBJECTIVE_COEFFICIENT </ci>
					<ci> FLUX_VALUE </ci>
					<ci> REDUCED_COST </ci>
				</apply>
			</math>
			<listOfParameters>
				<parameter id="LOWER_BOUND" value="-999999" units="mmol_per_gDW_per_hr"/>
				<parameter id="UPPER_BOUND" value="999999" units="mmol_per_gDW_per_hr"/>
				<parameter id="OBJECTIVE_COEFFICIENT" value="0.000"/>
				<parameter id="FLUX_VALUE" value="0.000000" units="mmol_per_gDW_per_hr"/>
				<parameter id="REDUCED_COST" value="0.000000"/>
			</listOfParameters>
		</kineticLaw>
	</reaction>
	<reaction id="R91" name="R91" reversible="true">
		<listOfReactants>
			<speciesReference species="m29" stoichiometry="1.000000"/>
			<speciesReference species="m99" stoichiometry="1.000000"/>
			<speciesReference species="m100" stoichiometry="1.000000"/>
		</listOfReactants>
		<listOfProducts>
			<speciesReference species="m10" stoichiometry="1.000000"/>
			<speciesReference species="m31" stoichiometry="1.000000"/>
			<speciesReference species="m58" stoichiometry="1.000000"/>
			<speciesReference species="m104" stoichiometry="1.000000"/>
		</listOfProducts>
		<kineticLaw>
			<math xmlns="http://www.w3.org/1998/Math/MathML">
				<apply>
					<ci> LOWER_BOUND </ci>
					<ci> UPPER_BOUND </ci>
					<ci> OBJECTIVE_COEFFICIENT </ci>
					<ci> FLUX_VALUE </ci>
					<ci> REDUCED_COST </ci>
				</apply>
			</math>
			<listOfParameters>
				<parameter id="LOWER_BOUND" value="-999999" units="mmol_per_gDW_per_hr"/>
				<parameter id="UPPER_BOUND" value="999999" units="mmol_per_gDW_per_hr"/>
				<parameter id="OBJECTIVE_COEFFICIENT" value="0.000"/>
				<parameter id="FLUX_VALUE" value="0.000000" units="mmol_per_gDW_per_hr"/>
				<parameter id="REDUCED_COST" value="0.000000"/>
			</listOfParameters>
		</kineticLaw>
	</reaction>
	<reaction id="R92" name="R92" reversible="true">
		<listOfReactants>
			<speciesReference species="m4" stoichiometry="1.000000"/>
			<speciesReference species="m31" stoichiometry="1.000000"/>
			<speciesReference species="m103" stoichiometry="1.000000"/>
		</listOfReactants>
		<listOfProducts>
			<speciesReference species="m29" stoichiometry="1.000000"/>
			<speciesReference species="m105" stoichiometry="1.000000"/>
		</listOfProducts>
		<kineticLaw>
			<math xmlns="http://www.w3.org/1998/Math/MathML">
				<apply>
					<ci> LOWER_BOUND </ci>
					<ci> UPPER_BOUND </ci>
					<ci> OBJECTIVE_COEFFICIENT </ci>
					<ci> FLUX_VALUE </ci>
					<ci> REDUCED_COST </ci>
				</apply>
			</math>
			<listOfParameters>
				<parameter id="LOWER_BOUND" value="-999999" units="mmol_per_gDW_per_hr"/>
				<parameter id="UPPER_BOUND" value="999999" units="mmol_per_gDW_per_hr"/>
				<parameter id="OBJECTIVE_COEFFICIENT" value="0.000"/>
				<parameter id="FLUX_VALUE" value="0.000000" units="mmol_per_gDW_per_hr"/>
				<parameter id="REDUCED_COST" value="0.000000"/>
			</listOfParameters>
		</kineticLaw>
	</reaction>
	<reaction id="R93" name="R93" reversible="false">
		<listOfReactants>
			<speciesReference species="m9" stoichiometry="1.000000"/>
			<speciesReference species="m105" stoichiometry="1.000000"/>
		</listOfReactants>
		<listOfProducts>
			<speciesReference species="m2" stoichiometry="1.000000"/>
			<speciesReference species="m4" stoichiometry="2.000000"/>
			<speciesReference species="m32" stoichiometry="1.000000"/>
		</listOfProducts>
		<kineticLaw>
			<math xmlns="http://www.w3.org/1998/Math/MathML">
				<apply>
					<ci> LOWER_BOUND </ci>
					<ci> UPPER_BOUND </ci>
					<ci> OBJECTIVE_COEFFICIENT </ci>
					<ci> FLUX_VALUE </ci>
					<ci> REDUCED_COST </ci>
				</apply>
			</math>
			<listOfParameters>
				<parameter id="LOWER_BOUND" value="0.0000" units="mmol_per_gDW_per_hr"/>
				<parameter id="UPPER_BOUND" value="999999" units="mmol_per_gDW_per_hr"/>
				<parameter id="OBJECTIVE_COEFFICIENT" value="0.000"/>
				<parameter id="FLUX_VALUE" value="0.000000" units="mmol_per_gDW_per_hr"/>
				<parameter id="REDUCED_COST" value="0.000000"/>
			</listOfParameters>
		</kineticLaw>
	</reaction>
	<reaction id="R94" name="R94" reversible="false">
		<listOfReactants>
			<speciesReference species="m9" stoichiometry="1.000000"/>
			<speciesReference species="m51" stoichiometry="1.000000"/>
		</listOfReactants>
		<listOfProducts>
			<speciesReference species="m4" stoichiometry="1.000000"/>
			<speciesReference species="m62" stoichiometry="1.000000"/>
			<speciesReference species="m82" stoichiometry="1.000000"/>
		</listOfProducts>
		<kineticLaw>
			<math xmlns="http://www.w3.org/1998/Math/MathML">
				<apply>
					<ci> LOWER_BOUND </ci>
					<ci> UPPER_BOUND </ci>
					<ci> OBJECTIVE_COEFFICIENT </ci>
					<ci> FLUX_VALUE </ci>
					<ci> REDUCED_COST </ci>
				</apply>
			</math>
			<listOfParameters>
				<parameter id="LOWER_BOUND" value="0.0000" units="mmol_per_gDW_per_hr"/>
				<parameter id="UPPER_BOUND" value="999999" units="mmol_per_gDW_per_hr"/>
				<parameter id="OBJECTIVE_COEFFICIENT" value="0.000"/>
				<parameter id="FLUX_VALUE" value="0.000000" units="mmol_per_gDW_per_hr"/>
				<parameter id="REDUCED_COST" value="0.000000"/>
			</listOfParameters>
		</kineticLaw>
	</reaction>
	<reaction id="R95" name="R95" reversible="true">
		<listOfReactants>
			<speciesReference species="m4" stoichiometry="1.000000"/>
			<speciesReference species="m106" stoichiometry="1.000000"/>
		</listOfReactants>
		<listOfProducts>
			<speciesReference species="m7" stoichiometry="1.000000"/>
			<speciesReference species="m107" stoichiometry="1.000000"/>
		</listOfProducts>
		<kineticLaw>
			<math xmlns="http://www.w3.org/1998/Math/MathML">
				<apply>
					<ci> LOWER_BOUND </ci>
					<ci> UPPER_BOUND </ci>
					<ci> OBJECTIVE_COEFFICIENT </ci>
					<ci> FLUX_VALUE </ci>
					<ci> REDUCED_COST </ci>
				</apply>
			</math>
			<listOfParameters>
				<parameter id="LOWER_BOUND" value="-999999" units="mmol_per_gDW_per_hr"/>
				<parameter id="UPPER_BOUND" value="999999" units="mmol_per_gDW_per_hr"/>
				<parameter id="OBJECTIVE_COEFFICIENT" value="0.000"/>
				<parameter id="FLUX_VALUE" value="0.000000" units="mmol_per_gDW_per_hr"/>
				<parameter id="REDUCED_COST" value="0.000000"/>
			</listOfParameters>
		</kineticLaw>
	</reaction>
	<reaction id="R96" name="R96" reversible="true">
		<listOfReactants>
			<speciesReference species="m7" stoichiometry="1.000000"/>
			<speciesReference species="m107" stoichiometry="1.000000"/>
		</listOfReactants>
		<listOfProducts>
			<speciesReference species="m4" stoichiometry="1.000000"/>
			<speciesReference species="m108" stoichiometry="1.000000"/>
		</listOfProducts>
		<kineticLaw>
			<math xmlns="http://www.w3.org/1998/Math/MathML">
				<apply>
					<ci> LOWER_BOUND </ci>
					<ci> UPPER_BOUND </ci>
					<ci> OBJECTIVE_COEFFICIENT </ci>
					<ci> FLUX_VALUE </ci>
					<ci> REDUCED_COST </ci>
				</apply>
			</math>
			<listOfParameters>
				<parameter id="LOWER_BOUND" value="-999999" units="mmol_per_gDW_per_hr"/>
				<parameter id="UPPER_BOUND" value="999999" units="mmol_per_gDW_per_hr"/>
				<parameter id="OBJECTIVE_COEFFICIENT" value="0.000"/>
				<parameter id="FLUX_VALUE" value="0.000000" units="mmol_per_gDW_per_hr"/>
				<parameter id="REDUCED_COST" value="0.000000"/>
			</listOfParameters>
		</kineticLaw>
	</reaction>
	<reaction id="R97" name="R97" reversible="false">
		<listOfReactants>
			<speciesReference species="m9" stoichiometry="1.000000"/>
			<speciesReference species="m99" stoichiometry="1.000000"/>
			<speciesReference species="m109" stoichiometry="1.000000"/>
		</listOfReactants>
		<listOfProducts>
			<speciesReference species="m2" stoichiometry="1.000000"/>
			<speciesReference species="m3" stoichiometry="1.000000"/>
			<speciesReference species="m108" stoichiometry="1.000000"/>
		</listOfProducts>
		<kineticLaw>
			<math xmlns="http://www.w3.org/1998/Math/MathML">
				<apply>
					<ci> LOWER_BOUND </ci>
					<ci> UPPER_BOUND </ci>
					<ci> OBJECTIVE_COEFFICIENT </ci>
					<ci> FLUX_VALUE </ci>
					<ci> REDUCED_COST </ci>
				</apply>
			</math>
			<listOfParameters>
				<parameter id="LOWER_BOUND" value="0.0000" units="mmol_per_gDW_per_hr"/>
				<parameter id="UPPER_BOUND" value="999999" units="mmol_per_gDW_per_hr"/>
				<parameter id="OBJECTIVE_COEFFICIENT" value="0.000"/>
				<parameter id="FLUX_VALUE" value="0.000000" units="mmol_per_gDW_per_hr"/>
				<parameter id="REDUCED_COST" value="0.000000"/>
			</listOfParameters>
		</kineticLaw>
	</reaction>
	<reaction id="R98" name="R98" reversible="true">
		<listOfReactants>
			<speciesReference species="m49" stoichiometry="1.000000"/>
			<speciesReference species="m107" stoichiometry="1.000000"/>
		</listOfReactants>
		<listOfProducts>
			<speciesReference species="m47" stoichiometry="1.000000"/>
			<speciesReference species="m104" stoichiometry="1.000000"/>
		</listOfProducts>
		<kineticLaw>
			<math xmlns="http://www.w3.org/1998/Math/MathML">
				<apply>
					<ci> LOWER_BOUND </ci>
					<ci> UPPER_BOUND </ci>
					<ci> OBJECTIVE_COEFFICIENT </ci>
					<ci> FLUX_VALUE </ci>
					<ci> REDUCED_COST </ci>
				</apply>
			</math>
			<listOfParameters>
				<parameter id="LOWER_BOUND" value="-999999" units="mmol_per_gDW_per_hr"/>
				<parameter id="UPPER_BOUND" value="999999" units="mmol_per_gDW_per_hr"/>
				<parameter id="OBJECTIVE_COEFFICIENT" value="0.000"/>
				<parameter id="FLUX_VALUE" value="0.000000" units="mmol_per_gDW_per_hr"/>
				<parameter id="REDUCED_COST" value="0.000000"/>
			</listOfParameters>
		</kineticLaw>
	</reaction>
	<reaction id="R99" name="R99" reversible="true">
		<listOfReactants>
			<speciesReference species="m4" stoichiometry="1.000000"/>
			<speciesReference species="m49" stoichiometry="1.000000"/>
			<speciesReference species="m104" stoichiometry="1.000000"/>
		</listOfReactants>
		<listOfProducts>
			<speciesReference species="m47" stoichiometry="1.000000"/>
			<speciesReference species="m97" stoichiometry="1.000000"/>
		</listOfProducts>
		<kineticLaw>
			<math xmlns="http://www.w3.org/1998/Math/MathML">
				<apply>
					<ci> LOWER_BOUND </ci>
					<ci> UPPER_BOUND </ci>
					<ci> OBJECTIVE_COEFFICIENT </ci>
					<ci> FLUX_VALUE </ci>
					<ci> REDUCED_COST </ci>
				</apply>
			</math>
			<listOfParameters>
				<parameter id="LOWER_BOUND" value="-999999" units="mmol_per_gDW_per_hr"/>
				<parameter id="UPPER_BOUND" value="999999" units="mmol_per_gDW_per_hr"/>
				<parameter id="OBJECTIVE_COEFFICIENT" value="0.000"/>
				<parameter id="FLUX_VALUE" value="0.000000" units="mmol_per_gDW_per_hr"/>
				<parameter id="REDUCED_COST" value="0.000000"/>
			</listOfParameters>
		</kineticLaw>
	</reaction>
	<reaction id="R100" name="R100" reversible="false">
		<listOfReactants>
			<speciesReference species="m7" stoichiometry="1.000000"/>
			<speciesReference species="m9" stoichiometry="1.000000"/>
			<speciesReference species="m106" stoichiometry="1.000000"/>
		</listOfReactants>
		<listOfProducts>
			<speciesReference species="m2" stoichiometry="1.000000"/>
			<speciesReference species="m3" stoichiometry="1.000000"/>
			<speciesReference species="m4" stoichiometry="1.000000"/>
			<speciesReference species="m108" stoichiometry="1.000000"/>
		</listOfProducts>
		<kineticLaw>
			<math xmlns="http://www.w3.org/1998/Math/MathML">
				<apply>
					<ci> LOWER_BOUND </ci>
					<ci> UPPER_BOUND </ci>
					<ci> OBJECTIVE_COEFFICIENT </ci>
					<ci> FLUX_VALUE </ci>
					<ci> REDUCED_COST </ci>
				</apply>
			</math>
			<listOfParameters>
				<parameter id="LOWER_BOUND" value="0.0000" units="mmol_per_gDW_per_hr"/>
				<parameter id="UPPER_BOUND" value="999999" units="mmol_per_gDW_per_hr"/>
				<parameter id="OBJECTIVE_COEFFICIENT" value="0.000"/>
				<parameter id="FLUX_VALUE" value="0.000000" units="mmol_per_gDW_per_hr"/>
				<parameter id="REDUCED_COST" value="0.000000"/>
			</listOfParameters>
		</kineticLaw>
	</reaction>
	<reaction id="R101" name="R101" reversible="true">
		<listOfReactants>
			<speciesReference species="m4" stoichiometry="1.000000"/>
			<speciesReference species="m99" stoichiometry="1.000000"/>
			<speciesReference species="m109" stoichiometry="1.000000"/>
		</listOfReactants>
		<listOfProducts>
			<speciesReference species="m7" stoichiometry="1.000000"/>
			<speciesReference species="m108" stoichiometry="1.000000"/>
		</listOfProducts>
		<kineticLaw>
			<math xmlns="http://www.w3.org/1998/Math/MathML">
				<apply>
					<ci> LOWER_BOUND </ci>
					<ci> UPPER_BOUND </ci>
					<ci> OBJECTIVE_COEFFICIENT </ci>
					<ci> FLUX_VALUE </ci>
					<ci> REDUCED_COST </ci>
				</apply>
			</math>
			<listOfParameters>
				<parameter id="LOWER_BOUND" value="-999999" units="mmol_per_gDW_per_hr"/>
				<parameter id="UPPER_BOUND" value="999999" units="mmol_per_gDW_per_hr"/>
				<parameter id="OBJECTIVE_COEFFICIENT" value="0.000"/>
				<parameter id="FLUX_VALUE" value="0.000000" units="mmol_per_gDW_per_hr"/>
				<parameter id="REDUCED_COST" value="0.000000"/>
			</listOfParameters>
		</kineticLaw>
	</reaction>
	<reaction id="R102" name="R102" reversible="true">
		<listOfReactants>
			<speciesReference species="m4" stoichiometry="1.000000"/>
			<speciesReference species="m49" stoichiometry="1.000000"/>
			<speciesReference species="m110" stoichiometry="1.000000"/>
		</listOfReactants>
		<listOfProducts>
			<speciesReference species="m47" stoichiometry="1.000000"/>
			<speciesReference species="m99" stoichiometry="1.000000"/>
		</listOfProducts>
		<kineticLaw>
			<math xmlns="http://www.w3.org/1998/Math/MathML">
				<apply>
					<ci> LOWER_BOUND </ci>
					<ci> UPPER_BOUND </ci>
					<ci> OBJECTIVE_COEFFICIENT </ci>
					<ci> FLUX_VALUE </ci>
					<ci> REDUCED_COST </ci>
				</apply>
			</math>
			<listOfParameters>
				<parameter id="LOWER_BOUND" value="-999999" units="mmol_per_gDW_per_hr"/>
				<parameter id="UPPER_BOUND" value="999999" units="mmol_per_gDW_per_hr"/>
				<parameter id="OBJECTIVE_COEFFICIENT" value="0.000"/>
				<parameter id="FLUX_VALUE" value="0.000000" units="mmol_per_gDW_per_hr"/>
				<parameter id="REDUCED_COST" value="0.000000"/>
			</listOfParameters>
		</kineticLaw>
	</reaction>
	<reaction id="R103" name="R103" reversible="true">
		<listOfReactants>
			<speciesReference species="m4" stoichiometry="1.000000"/>
			<speciesReference species="m37" stoichiometry="1.000000"/>
			<speciesReference species="m111" stoichiometry="1.000000"/>
		</listOfReactants>
		<listOfProducts>
			<speciesReference species="m36" stoichiometry="1.000000"/>
			<speciesReference species="m112" stoichiometry="1.000000"/>
		</listOfProducts>
		<kineticLaw>
			<math xmlns="http://www.w3.org/1998/Math/MathML">
				<apply>
					<ci> LOWER_BOUND </ci>
					<ci> UPPER_BOUND </ci>
					<ci> OBJECTIVE_COEFFICIENT </ci>
					<ci> FLUX_VALUE </ci>
					<ci> REDUCED_COST </ci>
				</apply>
			</math>
			<listOfParameters>
				<parameter id="LOWER_BOUND" value="-999999" units="mmol_per_gDW_per_hr"/>
				<parameter id="UPPER_BOUND" value="999999" units="mmol_per_gDW_per_hr"/>
				<parameter id="OBJECTIVE_COEFFICIENT" value="0.000"/>
				<parameter id="FLUX_VALUE" value="0.000000" units="mmol_per_gDW_per_hr"/>
				<parameter id="REDUCED_COST" value="0.000000"/>
			</listOfParameters>
		</kineticLaw>
	</reaction>
	<reaction id="R104" name="R104" reversible="true">
		<listOfReactants>
			<speciesReference species="m7" stoichiometry="1.000000"/>
			<speciesReference species="m9" stoichiometry="1.000000"/>
			<speciesReference species="m10" stoichiometry="1.000000"/>
			<speciesReference species="m37" stoichiometry="1.000000"/>
		</listOfReactants>
		<listOfProducts>
			<speciesReference species="m2" stoichiometry="1.000000"/>
			<speciesReference species="m3" stoichiometry="1.000000"/>
			<speciesReference species="m4" stoichiometry="1.000000"/>
			<speciesReference species="m113" stoichiometry="1.000000"/>
		</listOfProducts>
		<kineticLaw>
			<math xmlns="http://www.w3.org/1998/Math/MathML">
				<apply>
					<ci> LOWER_BOUND </ci>
					<ci> UPPER_BOUND </ci>
					<ci> OBJECTIVE_COEFFICIENT </ci>
					<ci> FLUX_VALUE </ci>
					<ci> REDUCED_COST </ci>
				</apply>
			</math>
			<listOfParameters>
				<parameter id="LOWER_BOUND" value="-999999" units="mmol_per_gDW_per_hr"/>
				<parameter id="UPPER_BOUND" value="999999" units="mmol_per_gDW_per_hr"/>
				<parameter id="OBJECTIVE_COEFFICIENT" value="0.000"/>
				<parameter id="FLUX_VALUE" value="0.000000" units="mmol_per_gDW_per_hr"/>
				<parameter id="REDUCED_COST" value="0.000000"/>
			</listOfParameters>
		</kineticLaw>
	</reaction>
	<reaction id="R105" name="R105" reversible="true">
		<listOfReactants>
			<speciesReference species="m111" stoichiometry="1.000000"/>
			<speciesReference species="m113" stoichiometry="1.000000"/>
		</listOfReactants>
		<listOfProducts>
			<speciesReference species="m36" stoichiometry="1.000000"/>
			<speciesReference species="m114" stoichiometry="1.000000"/>
		</listOfProducts>
		<kineticLaw>
			<math xmlns="http://www.w3.org/1998/Math/MathML">
				<apply>
					<ci> LOWER_BOUND </ci>
					<ci> UPPER_BOUND </ci>
					<ci> OBJECTIVE_COEFFICIENT </ci>
					<ci> FLUX_VALUE </ci>
					<ci> REDUCED_COST </ci>
				</apply>
			</math>
			<listOfParameters>
				<parameter id="LOWER_BOUND" value="-999999" units="mmol_per_gDW_per_hr"/>
				<parameter id="UPPER_BOUND" value="999999" units="mmol_per_gDW_per_hr"/>
				<parameter id="OBJECTIVE_COEFFICIENT" value="0.000"/>
				<parameter id="FLUX_VALUE" value="0.000000" units="mmol_per_gDW_per_hr"/>
				<parameter id="REDUCED_COST" value="0.000000"/>
			</listOfParameters>
		</kineticLaw>
	</reaction>
	<reaction id="R106" name="R106" reversible="true">
		<listOfReactants>
			<speciesReference species="m4" stoichiometry="10.000000"/>
			<speciesReference species="m49" stoichiometry="10.000000"/>
			<speciesReference species="m112" stoichiometry="1.000000"/>
			<speciesReference species="m114" stoichiometry="5.000000"/>
		</listOfReactants>
		<listOfProducts>
			<speciesReference species="m7" stoichiometry="5.000000"/>
			<speciesReference species="m10" stoichiometry="5.000000"/>
			<speciesReference species="m47" stoichiometry="10.000000"/>
			<speciesReference species="m111" stoichiometry="5.000000"/>
			<speciesReference species="m115" stoichiometry="1.000000"/>
		</listOfProducts>
		<kineticLaw>
			<math xmlns="http://www.w3.org/1998/Math/MathML">
				<apply>
					<ci> LOWER_BOUND </ci>
					<ci> UPPER_BOUND </ci>
					<ci> OBJECTIVE_COEFFICIENT </ci>
					<ci> FLUX_VALUE </ci>
					<ci> REDUCED_COST </ci>
				</apply>
			</math>
			<listOfParameters>
				<parameter id="LOWER_BOUND" value="-999999" units="mmol_per_gDW_per_hr"/>
				<parameter id="UPPER_BOUND" value="999999" units="mmol_per_gDW_per_hr"/>
				<parameter id="OBJECTIVE_COEFFICIENT" value="0.000"/>
				<parameter id="FLUX_VALUE" value="0.000000" units="mmol_per_gDW_per_hr"/>
				<parameter id="REDUCED_COST" value="0.000000"/>
			</listOfParameters>
		</kineticLaw>
	</reaction>
	<reaction id="R107" name="R107" reversible="true">
		<listOfReactants>
			<speciesReference species="m4" stoichiometry="12.000000"/>
			<speciesReference species="m49" stoichiometry="12.000000"/>
			<speciesReference species="m112" stoichiometry="1.000000"/>
			<speciesReference species="m114" stoichiometry="6.000000"/>
		</listOfReactants>
		<listOfProducts>
			<speciesReference species="m7" stoichiometry="6.000000"/>
			<speciesReference species="m10" stoichiometry="6.000000"/>
			<speciesReference species="m47" stoichiometry="12.000000"/>
			<speciesReference species="m111" stoichiometry="6.000000"/>
			<speciesReference species="m116" stoichiometry="1.000000"/>
		</listOfProducts>
		<kineticLaw>
			<math xmlns="http://www.w3.org/1998/Math/MathML">
				<apply>
					<ci> LOWER_BOUND </ci>
					<ci> UPPER_BOUND </ci>
					<ci> OBJECTIVE_COEFFICIENT </ci>
					<ci> FLUX_VALUE </ci>
					<ci> REDUCED_COST </ci>
				</apply>
			</math>
			<listOfParameters>
				<parameter id="LOWER_BOUND" value="-999999" units="mmol_per_gDW_per_hr"/>
				<parameter id="UPPER_BOUND" value="999999" units="mmol_per_gDW_per_hr"/>
				<parameter id="OBJECTIVE_COEFFICIENT" value="0.000"/>
				<parameter id="FLUX_VALUE" value="0.000000" units="mmol_per_gDW_per_hr"/>
				<parameter id="REDUCED_COST" value="0.000000"/>
			</listOfParameters>
		</kineticLaw>
	</reaction>
	<reaction id="R108" name="R108" reversible="true">
		<listOfReactants>
			<speciesReference species="m4" stoichiometry="14.000000"/>
			<speciesReference species="m49" stoichiometry="14.000000"/>
			<speciesReference species="m112" stoichiometry="1.000000"/>
			<speciesReference species="m114" stoichiometry="7.000000"/>
		</listOfReactants>
		<listOfProducts>
			<speciesReference species="m7" stoichiometry="7.000000"/>
			<speciesReference species="m10" stoichiometry="7.000000"/>
			<speciesReference species="m47" stoichiometry="14.000000"/>
			<speciesReference species="m111" stoichiometry="7.000000"/>
			<speciesReference species="m117" stoichiometry="1.000000"/>
		</listOfProducts>
		<kineticLaw>
			<math xmlns="http://www.w3.org/1998/Math/MathML">
				<apply>
					<ci> LOWER_BOUND </ci>
					<ci> UPPER_BOUND </ci>
					<ci> OBJECTIVE_COEFFICIENT </ci>
					<ci> FLUX_VALUE </ci>
					<ci> REDUCED_COST </ci>
				</apply>
			</math>
			<listOfParameters>
				<parameter id="LOWER_BOUND" value="-999999" units="mmol_per_gDW_per_hr"/>
				<parameter id="UPPER_BOUND" value="999999" units="mmol_per_gDW_per_hr"/>
				<parameter id="OBJECTIVE_COEFFICIENT" value="0.000"/>
				<parameter id="FLUX_VALUE" value="0.000000" units="mmol_per_gDW_per_hr"/>
				<parameter id="REDUCED_COST" value="0.000000"/>
			</listOfParameters>
		</kineticLaw>
	</reaction>
	<reaction id="R109" name="R109" reversible="true">
		<listOfReactants>
			<speciesReference species="m4" stoichiometry="1.000000"/>
			<speciesReference species="m6" stoichiometry="1.000000"/>
			<speciesReference species="m31" stoichiometry="1.000000"/>
			<speciesReference species="m117" stoichiometry="1.000000"/>
		</listOfReactants>
		<listOfProducts>
			<speciesReference species="m7" stoichiometry="2.000000"/>
			<speciesReference species="m29" stoichiometry="1.000000"/>
			<speciesReference species="m118" stoichiometry="1.000000"/>
		</listOfProducts>
		<kineticLaw>
			<math xmlns="http://www.w3.org/1998/Math/MathML">
				<apply>
					<ci> LOWER_BOUND </ci>
					<ci> UPPER_BOUND </ci>
					<ci> OBJECTIVE_COEFFICIENT </ci>
					<ci> FLUX_VALUE </ci>
					<ci> REDUCED_COST </ci>
				</apply>
			</math>
			<listOfParameters>
				<parameter id="LOWER_BOUND" value="-999999" units="mmol_per_gDW_per_hr"/>
				<parameter id="UPPER_BOUND" value="999999" units="mmol_per_gDW_per_hr"/>
				<parameter id="OBJECTIVE_COEFFICIENT" value="0.000"/>
				<parameter id="FLUX_VALUE" value="0.000000" units="mmol_per_gDW_per_hr"/>
				<parameter id="REDUCED_COST" value="0.000000"/>
			</listOfParameters>
		</kineticLaw>
	</reaction>
	<reaction id="R110" name="R110" reversible="true">
		<listOfReactants>
			<speciesReference species="m4" stoichiometry="1.000000"/>
			<speciesReference species="m6" stoichiometry="1.000000"/>
			<speciesReference species="m31" stoichiometry="1.000000"/>
			<speciesReference species="m118" stoichiometry="1.000000"/>
		</listOfReactants>
		<listOfProducts>
			<speciesReference species="m7" stoichiometry="2.000000"/>
			<speciesReference species="m29" stoichiometry="1.000000"/>
			<speciesReference species="m119" stoichiometry="1.000000"/>
		</listOfProducts>
		<kineticLaw>
			<math xmlns="http://www.w3.org/1998/Math/MathML">
				<apply>
					<ci> LOWER_BOUND </ci>
					<ci> UPPER_BOUND </ci>
					<ci> OBJECTIVE_COEFFICIENT </ci>
					<ci> FLUX_VALUE </ci>
					<ci> REDUCED_COST </ci>
				</apply>
			</math>
			<listOfParameters>
				<parameter id="LOWER_BOUND" value="-999999" units="mmol_per_gDW_per_hr"/>
				<parameter id="UPPER_BOUND" value="999999" units="mmol_per_gDW_per_hr"/>
				<parameter id="OBJECTIVE_COEFFICIENT" value="0.000"/>
				<parameter id="FLUX_VALUE" value="0.000000" units="mmol_per_gDW_per_hr"/>
				<parameter id="REDUCED_COST" value="0.000000"/>
			</listOfParameters>
		</kineticLaw>
	</reaction>
	<reaction id="R111" name="R111" reversible="true">
		<listOfReactants>
			<speciesReference species="m4" stoichiometry="1.000000"/>
			<speciesReference species="m6" stoichiometry="1.000000"/>
			<speciesReference species="m31" stoichiometry="1.000000"/>
			<speciesReference species="m119" stoichiometry="1.000000"/>
		</listOfReactants>
		<listOfProducts>
			<speciesReference species="m7" stoichiometry="2.000000"/>
			<speciesReference species="m29" stoichiometry="1.000000"/>
			<speciesReference species="m120" stoichiometry="1.000000"/>
		</listOfProducts>
		<kineticLaw>
			<math xmlns="http://www.w3.org/1998/Math/MathML">
				<apply>
					<ci> LOWER_BOUND </ci>
					<ci> UPPER_BOUND </ci>
					<ci> OBJECTIVE_COEFFICIENT </ci>
					<ci> FLUX_VALUE </ci>
					<ci> REDUCED_COST </ci>
				</apply>
			</math>
			<listOfParameters>
				<parameter id="LOWER_BOUND" value="-999999" units="mmol_per_gDW_per_hr"/>
				<parameter id="UPPER_BOUND" value="999999" units="mmol_per_gDW_per_hr"/>
				<parameter id="OBJECTIVE_COEFFICIENT" value="0.000"/>
				<parameter id="FLUX_VALUE" value="0.000000" units="mmol_per_gDW_per_hr"/>
				<parameter id="REDUCED_COST" value="0.000000"/>
			</listOfParameters>
		</kineticLaw>
	</reaction>
	<reaction id="R112" name="R112" reversible="true">
		<listOfReactants>
			<speciesReference species="m4" stoichiometry="16.000000"/>
			<speciesReference species="m49" stoichiometry="16.000000"/>
			<speciesReference species="m112" stoichiometry="1.000000"/>
			<speciesReference species="m114" stoichiometry="8.000000"/>
		</listOfReactants>
		<listOfProducts>
			<speciesReference species="m7" stoichiometry="8.000000"/>
			<speciesReference species="m10" stoichiometry="8.000000"/>
			<speciesReference species="m47" stoichiometry="16.000000"/>
			<speciesReference species="m111" stoichiometry="8.000000"/>
			<speciesReference species="m121" stoichiometry="1.000000"/>
		</listOfProducts>
		<kineticLaw>
			<math xmlns="http://www.w3.org/1998/Math/MathML">
				<apply>
					<ci> LOWER_BOUND </ci>
					<ci> UPPER_BOUND </ci>
					<ci> OBJECTIVE_COEFFICIENT </ci>
					<ci> FLUX_VALUE </ci>
					<ci> REDUCED_COST </ci>
				</apply>
			</math>
			<listOfParameters>
				<parameter id="LOWER_BOUND" value="-999999" units="mmol_per_gDW_per_hr"/>
				<parameter id="UPPER_BOUND" value="999999" units="mmol_per_gDW_per_hr"/>
				<parameter id="OBJECTIVE_COEFFICIENT" value="0.000"/>
				<parameter id="FLUX_VALUE" value="0.000000" units="mmol_per_gDW_per_hr"/>
				<parameter id="REDUCED_COST" value="0.000000"/>
			</listOfParameters>
		</kineticLaw>
	</reaction>
	<reaction id="R113" name="R113" reversible="true">
		<listOfReactants>
			<speciesReference species="m4" stoichiometry="1.000000"/>
			<speciesReference species="m6" stoichiometry="1.000000"/>
			<speciesReference species="m31" stoichiometry="1.000000"/>
			<speciesReference species="m121" stoichiometry="1.000000"/>
		</listOfReactants>
		<listOfProducts>
			<speciesReference species="m7" stoichiometry="2.000000"/>
			<speciesReference species="m29" stoichiometry="1.000000"/>
			<speciesReference species="m122" stoichiometry="1.000000"/>
		</listOfProducts>
		<kineticLaw>
			<math xmlns="http://www.w3.org/1998/Math/MathML">
				<apply>
					<ci> LOWER_BOUND </ci>
					<ci> UPPER_BOUND </ci>
					<ci> OBJECTIVE_COEFFICIENT </ci>
					<ci> FLUX_VALUE </ci>
					<ci> REDUCED_COST </ci>
				</apply>
			</math>
			<listOfParameters>
				<parameter id="LOWER_BOUND" value="-999999" units="mmol_per_gDW_per_hr"/>
				<parameter id="UPPER_BOUND" value="999999" units="mmol_per_gDW_per_hr"/>
				<parameter id="OBJECTIVE_COEFFICIENT" value="0.000"/>
				<parameter id="FLUX_VALUE" value="0.000000" units="mmol_per_gDW_per_hr"/>
				<parameter id="REDUCED_COST" value="0.000000"/>
			</listOfParameters>
		</kineticLaw>
	</reaction>
	<reaction id="R114" name="R114" reversible="true">
		<listOfReactants>
			<speciesReference species="m4" stoichiometry="1.000000"/>
			<speciesReference species="m6" stoichiometry="1.000000"/>
			<speciesReference species="m31" stoichiometry="1.000000"/>
			<speciesReference species="m122" stoichiometry="1.000000"/>
		</listOfReactants>
		<listOfProducts>
			<speciesReference species="m7" stoichiometry="2.000000"/>
			<speciesReference species="m29" stoichiometry="1.000000"/>
			<speciesReference species="m123" stoichiometry="1.000000"/>
		</listOfProducts>
		<kineticLaw>
			<math xmlns="http://www.w3.org/1998/Math/MathML">
				<apply>
					<ci> LOWER_BOUND </ci>
					<ci> UPPER_BOUND </ci>
					<ci> OBJECTIVE_COEFFICIENT </ci>
					<ci> FLUX_VALUE </ci>
					<ci> REDUCED_COST </ci>
				</apply>
			</math>
			<listOfParameters>
				<parameter id="LOWER_BOUND" value="-999999" units="mmol_per_gDW_per_hr"/>
				<parameter id="UPPER_BOUND" value="999999" units="mmol_per_gDW_per_hr"/>
				<parameter id="OBJECTIVE_COEFFICIENT" value="0.000"/>
				<parameter id="FLUX_VALUE" value="0.000000" units="mmol_per_gDW_per_hr"/>
				<parameter id="REDUCED_COST" value="0.000000"/>
			</listOfParameters>
		</kineticLaw>
	</reaction>
	<reaction id="R115" name="R115" reversible="true">
		<listOfReactants>
			<speciesReference species="m4" stoichiometry="1.000000"/>
			<speciesReference species="m6" stoichiometry="1.000000"/>
			<speciesReference species="m31" stoichiometry="1.000000"/>
			<speciesReference species="m123" stoichiometry="1.000000"/>
		</listOfReactants>
		<listOfProducts>
			<speciesReference species="m7" stoichiometry="2.000000"/>
			<speciesReference species="m29" stoichiometry="1.000000"/>
			<speciesReference species="m124" stoichiometry="1.000000"/>
		</listOfProducts>
		<kineticLaw>
			<math xmlns="http://www.w3.org/1998/Math/MathML">
				<apply>
					<ci> LOWER_BOUND </ci>
					<ci> UPPER_BOUND </ci>
					<ci> OBJECTIVE_COEFFICIENT </ci>
					<ci> FLUX_VALUE </ci>
					<ci> REDUCED_COST </ci>
				</apply>
			</math>
			<listOfParameters>
				<parameter id="LOWER_BOUND" value="-999999" units="mmol_per_gDW_per_hr"/>
				<parameter id="UPPER_BOUND" value="999999" units="mmol_per_gDW_per_hr"/>
				<parameter id="OBJECTIVE_COEFFICIENT" value="0.000"/>
				<parameter id="FLUX_VALUE" value="0.000000" units="mmol_per_gDW_per_hr"/>
				<parameter id="REDUCED_COST" value="0.000000"/>
			</listOfParameters>
		</kineticLaw>
	</reaction>
	<reaction id="R116" name="R116" reversible="true">
		<listOfReactants>
			<speciesReference species="m55" stoichiometry="1.000000"/>
			<speciesReference species="m115" stoichiometry="0.104000"/>
			<speciesReference species="m116" stoichiometry="0.051000"/>
			<speciesReference species="m117" stoichiometry="0.474000"/>
			<speciesReference species="m118" stoichiometry="0.040000"/>
			<speciesReference species="m119" stoichiometry="0.148000"/>
			<speciesReference species="m120" stoichiometry="0.253000"/>
			<speciesReference species="m121" stoichiometry="0.048000"/>
			<speciesReference species="m122" stoichiometry="0.160000"/>
			<speciesReference species="m123" stoichiometry="0.276000"/>
			<speciesReference species="m124" stoichiometry="0.446000"/>
		</listOfReactants>
		<listOfProducts>
			<speciesReference species="m4" stoichiometry="2.000000"/>
			<speciesReference species="m111" stoichiometry="2.000000"/>
			<speciesReference species="m125" stoichiometry="1.000000"/>
		</listOfProducts>
		<kineticLaw>
			<math xmlns="http://www.w3.org/1998/Math/MathML">
				<apply>
					<ci> LOWER_BOUND </ci>
					<ci> UPPER_BOUND </ci>
					<ci> OBJECTIVE_COEFFICIENT </ci>
					<ci> FLUX_VALUE </ci>
					<ci> REDUCED_COST </ci>
				</apply>
			</math>
			<listOfParameters>
				<parameter id="LOWER_BOUND" value="-999999" units="mmol_per_gDW_per_hr"/>
				<parameter id="UPPER_BOUND" value="999999" units="mmol_per_gDW_per_hr"/>
				<parameter id="OBJECTIVE_COEFFICIENT" value="0.000"/>
				<parameter id="FLUX_VALUE" value="0.000000" units="mmol_per_gDW_per_hr"/>
				<parameter id="REDUCED_COST" value="0.000000"/>
			</listOfParameters>
		</kineticLaw>
	</reaction>
	<reaction id="R117" name="R117" reversible="false">
		<listOfReactants>
			<speciesReference species="m7" stoichiometry="2.000000"/>
			<speciesReference species="m9" stoichiometry="4.000000"/>
			<speciesReference species="m10" stoichiometry="1.000000"/>
			<speciesReference species="m67" stoichiometry="2.000000"/>
			<speciesReference species="m82" stoichiometry="1.000000"/>
			<speciesReference species="m86" stoichiometry="1.000000"/>
			<speciesReference species="m100" stoichiometry="1.000000"/>
			<speciesReference species="m108" stoichiometry="1.000000"/>
		</listOfReactants>
		<listOfProducts>
			<speciesReference species="m2" stoichiometry="4.000000"/>
			<speciesReference species="m3" stoichiometry="4.000000"/>
			<speciesReference species="m4" stoichiometry="7.000000"/>
			<speciesReference species="m45" stoichiometry="1.000000"/>
			<speciesReference species="m61" stoichiometry="1.000000"/>
			<speciesReference species="m66" stoichiometry="2.000000"/>
			<speciesReference species="m84" stoichiometry="1.000000"/>
			<speciesReference species="m99" stoichiometry="1.000000"/>
		</listOfProducts>
		<kineticLaw>
			<math xmlns="http://www.w3.org/1998/Math/MathML">
				<apply>
					<ci> LOWER_BOUND </ci>
					<ci> UPPER_BOUND </ci>
					<ci> OBJECTIVE_COEFFICIENT </ci>
					<ci> FLUX_VALUE </ci>
					<ci> REDUCED_COST </ci>
				</apply>
			</math>
			<listOfParameters>
				<parameter id="LOWER_BOUND" value="0.0000" units="mmol_per_gDW_per_hr"/>
				<parameter id="UPPER_BOUND" value="999999" units="mmol_per_gDW_per_hr"/>
				<parameter id="OBJECTIVE_COEFFICIENT" value="0.000"/>
				<parameter id="FLUX_VALUE" value="0.000000" units="mmol_per_gDW_per_hr"/>
				<parameter id="REDUCED_COST" value="0.000000"/>
			</listOfParameters>
		</kineticLaw>
	</reaction>
	<reaction id="R118" name="R118" reversible="true">
		<listOfReactants>
			<speciesReference species="m4" stoichiometry="1.000000"/>
			<speciesReference species="m6" stoichiometry="1.000000"/>
			<speciesReference species="m82" stoichiometry="1.000000"/>
			<speciesReference species="m86" stoichiometry="1.000000"/>
			<speciesReference species="m88" stoichiometry="1.000000"/>
		</listOfReactants>
		<listOfProducts>
			<speciesReference species="m3" stoichiometry="1.000000"/>
			<speciesReference species="m7" stoichiometry="1.000000"/>
			<speciesReference species="m10" stoichiometry="1.000000"/>
			<speciesReference species="m61" stoichiometry="1.000000"/>
			<speciesReference species="m126" stoichiometry="1.000000"/>
			<speciesReference species="m127" stoichiometry="1.000000"/>
		</listOfProducts>
		<kineticLaw>
			<math xmlns="http://www.w3.org/1998/Math/MathML">
				<apply>
					<ci> LOWER_BOUND </ci>
					<ci> UPPER_BOUND </ci>
					<ci> OBJECTIVE_COEFFICIENT </ci>
					<ci> FLUX_VALUE </ci>
					<ci> REDUCED_COST </ci>
				</apply>
			</math>
			<listOfParameters>
				<parameter id="LOWER_BOUND" value="-999999" units="mmol_per_gDW_per_hr"/>
				<parameter id="UPPER_BOUND" value="999999" units="mmol_per_gDW_per_hr"/>
				<parameter id="OBJECTIVE_COEFFICIENT" value="0.000"/>
				<parameter id="FLUX_VALUE" value="0.000000" units="mmol_per_gDW_per_hr"/>
				<parameter id="REDUCED_COST" value="0.000000"/>
			</listOfParameters>
		</kineticLaw>
	</reaction>
	<reaction id="R119" name="R119" reversible="true">
		<listOfReactants>
			<speciesReference species="m126" stoichiometry="2.000000"/>
		</listOfReactants>
		<listOfProducts>
			<speciesReference species="m6" stoichiometry="1.000000"/>
			<speciesReference species="m7" stoichiometry="2.000000"/>
		</listOfProducts>
		<kineticLaw>
			<math xmlns="http://www.w3.org/1998/Math/MathML">
				<apply>
					<ci> LOWER_BOUND </ci>
					<ci> UPPER_BOUND </ci>
					<ci> OBJECTIVE_COEFFICIENT </ci>
					<ci> FLUX_VALUE </ci>
					<ci> REDUCED_COST </ci>
				</apply>
			</math>
			<listOfParameters>
				<parameter id="LOWER_BOUND" value="-999999" units="mmol_per_gDW_per_hr"/>
				<parameter id="UPPER_BOUND" value="999999" units="mmol_per_gDW_per_hr"/>
				<parameter id="OBJECTIVE_COEFFICIENT" value="0.000"/>
				<parameter id="FLUX_VALUE" value="0.000000" units="mmol_per_gDW_per_hr"/>
				<parameter id="REDUCED_COST" value="0.000000"/>
			</listOfParameters>
		</kineticLaw>
	</reaction>
	<reaction id="R120" name="R120" reversible="false">
		<listOfReactants>
			<speciesReference species="m9" stoichiometry="1.000000"/>
			<speciesReference species="m127" stoichiometry="1.000000"/>
		</listOfReactants>
		<listOfProducts>
			<speciesReference species="m2" stoichiometry="1.000000"/>
			<speciesReference species="m128" stoichiometry="1.000000"/>
		</listOfProducts>
		<kineticLaw>
			<math xmlns="http://www.w3.org/1998/Math/MathML">
				<apply>
					<ci> LOWER_BOUND </ci>
					<ci> UPPER_BOUND </ci>
					<ci> OBJECTIVE_COEFFICIENT </ci>
					<ci> FLUX_VALUE </ci>
					<ci> REDUCED_COST </ci>
				</apply>
			</math>
			<listOfParameters>
				<parameter id="LOWER_BOUND" value="0.0000" units="mmol_per_gDW_per_hr"/>
				<parameter id="UPPER_BOUND" value="999999" units="mmol_per_gDW_per_hr"/>
				<parameter id="OBJECTIVE_COEFFICIENT" value="0.000"/>
				<parameter id="FLUX_VALUE" value="0.000000" units="mmol_per_gDW_per_hr"/>
				<parameter id="REDUCED_COST" value="0.000000"/>
			</listOfParameters>
		</kineticLaw>
	</reaction>
	<reaction id="R121" name="R121" reversible="true">
		<listOfReactants>
			<speciesReference species="m9" stoichiometry="1.000000"/>
			<speciesReference species="m128" stoichiometry="1.000000"/>
		</listOfReactants>
		<listOfProducts>
			<speciesReference species="m2" stoichiometry="1.000000"/>
			<speciesReference species="m129" stoichiometry="1.000000"/>
		</listOfProducts>
		<kineticLaw>
			<math xmlns="http://www.w3.org/1998/Math/MathML">
				<apply>
					<ci> LOWER_BOUND </ci>
					<ci> UPPER_BOUND </ci>
					<ci> OBJECTIVE_COEFFICIENT </ci>
					<ci> FLUX_VALUE </ci>
					<ci> REDUCED_COST </ci>
				</apply>
			</math>
			<listOfParameters>
				<parameter id="LOWER_BOUND" value="-999999" units="mmol_per_gDW_per_hr"/>
				<parameter id="UPPER_BOUND" value="999999" units="mmol_per_gDW_per_hr"/>
				<parameter id="OBJECTIVE_COEFFICIENT" value="0.000"/>
				<parameter id="FLUX_VALUE" value="0.000000" units="mmol_per_gDW_per_hr"/>
				<parameter id="REDUCED_COST" value="0.000000"/>
			</listOfParameters>
		</kineticLaw>
	</reaction>
	<reaction id="R122" name="R122" reversible="false">
		<listOfReactants>
			<speciesReference species="m7" stoichiometry="1.000000"/>
			<speciesReference species="m9" stoichiometry="1.000000"/>
			<speciesReference species="m67" stoichiometry="1.000000"/>
			<speciesReference species="m129" stoichiometry="1.000000"/>
		</listOfReactants>
		<listOfProducts>
			<speciesReference species="m2" stoichiometry="1.000000"/>
			<speciesReference species="m3" stoichiometry="1.000000"/>
			<speciesReference species="m4" stoichiometry="2.000000"/>
			<speciesReference species="m66" stoichiometry="1.000000"/>
			<speciesReference species="m130" stoichiometry="1.000000"/>
		</listOfProducts>
		<kineticLaw>
			<math xmlns="http://www.w3.org/1998/Math/MathML">
				<apply>
					<ci> LOWER_BOUND </ci>
					<ci> UPPER_BOUND </ci>
					<ci> OBJECTIVE_COEFFICIENT </ci>
					<ci> FLUX_VALUE </ci>
					<ci> REDUCED_COST </ci>
				</apply>
			</math>
			<listOfParameters>
				<parameter id="LOWER_BOUND" value="0.0000" units="mmol_per_gDW_per_hr"/>
				<parameter id="UPPER_BOUND" value="999999" units="mmol_per_gDW_per_hr"/>
				<parameter id="OBJECTIVE_COEFFICIENT" value="0.000"/>
				<parameter id="FLUX_VALUE" value="0.000000" units="mmol_per_gDW_per_hr"/>
				<parameter id="REDUCED_COST" value="0.000000"/>
			</listOfParameters>
		</kineticLaw>
	</reaction>
	<reaction id="R123" name="R123" reversible="true">
		<listOfReactants>
			<speciesReference species="m9" stoichiometry="1.000000"/>
			<speciesReference species="m131" stoichiometry="1.000000"/>
		</listOfReactants>
		<listOfProducts>
			<speciesReference species="m2" stoichiometry="1.000000"/>
			<speciesReference species="m130" stoichiometry="1.000000"/>
		</listOfProducts>
		<kineticLaw>
			<math xmlns="http://www.w3.org/1998/Math/MathML">
				<apply>
					<ci> LOWER_BOUND </ci>
					<ci> UPPER_BOUND </ci>
					<ci> OBJECTIVE_COEFFICIENT </ci>
					<ci> FLUX_VALUE </ci>
					<ci> REDUCED_COST </ci>
				</apply>
			</math>
			<listOfParameters>
				<parameter id="LOWER_BOUND" value="-999999" units="mmol_per_gDW_per_hr"/>
				<parameter id="UPPER_BOUND" value="999999" units="mmol_per_gDW_per_hr"/>
				<parameter id="OBJECTIVE_COEFFICIENT" value="0.000"/>
				<parameter id="FLUX_VALUE" value="0.000000" units="mmol_per_gDW_per_hr"/>
				<parameter id="REDUCED_COST" value="0.000000"/>
			</listOfParameters>
		</kineticLaw>
	</reaction>
	<reaction id="R124" name="R124" reversible="true">
		<listOfReactants>
			<speciesReference species="m84" stoichiometry="1.000000"/>
			<speciesReference species="m108" stoichiometry="1.000000"/>
		</listOfReactants>
		<listOfProducts>
			<speciesReference species="m7" stoichiometry="1.000000"/>
			<speciesReference species="m99" stoichiometry="1.000000"/>
			<speciesReference species="m132" stoichiometry="1.000000"/>
		</listOfProducts>
		<kineticLaw>
			<math xmlns="http://www.w3.org/1998/Math/MathML">
				<apply>
					<ci> LOWER_BOUND </ci>
					<ci> UPPER_BOUND </ci>
					<ci> OBJECTIVE_COEFFICIENT </ci>
					<ci> FLUX_VALUE </ci>
					<ci> REDUCED_COST </ci>
				</apply>
			</math>
			<listOfParameters>
				<parameter id="LOWER_BOUND" value="-999999" units="mmol_per_gDW_per_hr"/>
				<parameter id="UPPER_BOUND" value="999999" units="mmol_per_gDW_per_hr"/>
				<parameter id="OBJECTIVE_COEFFICIENT" value="0.000"/>
				<parameter id="FLUX_VALUE" value="0.000000" units="mmol_per_gDW_per_hr"/>
				<parameter id="REDUCED_COST" value="0.000000"/>
			</listOfParameters>
		</kineticLaw>
	</reaction>
	<reaction id="R125" name="R125" reversible="false">
		<listOfReactants>
			<speciesReference species="m7" stoichiometry="1.000000"/>
			<speciesReference species="m9" stoichiometry="1.000000"/>
			<speciesReference species="m29" stoichiometry="1.000000"/>
			<speciesReference species="m58" stoichiometry="1.000000"/>
			<speciesReference species="m132" stoichiometry="1.000000"/>
		</listOfReactants>
		<listOfProducts>
			<speciesReference species="m4" stoichiometry="3.000000"/>
			<speciesReference species="m31" stoichiometry="1.000000"/>
			<speciesReference species="m61" stoichiometry="1.000000"/>
			<speciesReference species="m62" stoichiometry="1.000000"/>
			<speciesReference species="m133" stoichiometry="1.000000"/>
		</listOfProducts>
		<kineticLaw>
			<math xmlns="http://www.w3.org/1998/Math/MathML">
				<apply>
					<ci> LOWER_BOUND </ci>
					<ci> UPPER_BOUND </ci>
					<ci> OBJECTIVE_COEFFICIENT </ci>
					<ci> FLUX_VALUE </ci>
					<ci> REDUCED_COST </ci>
				</apply>
			</math>
			<listOfParameters>
				<parameter id="LOWER_BOUND" value="0.0000" units="mmol_per_gDW_per_hr"/>
				<parameter id="UPPER_BOUND" value="999999" units="mmol_per_gDW_per_hr"/>
				<parameter id="OBJECTIVE_COEFFICIENT" value="0.000"/>
				<parameter id="FLUX_VALUE" value="0.000000" units="mmol_per_gDW_per_hr"/>
				<parameter id="REDUCED_COST" value="0.000000"/>
			</listOfParameters>
		</kineticLaw>
	</reaction>
	<reaction id="R126" name="R126" reversible="false">
		<listOfReactants>
			<speciesReference species="m9" stoichiometry="1.000000"/>
			<speciesReference species="m133" stoichiometry="1.000000"/>
		</listOfReactants>
		<listOfProducts>
			<speciesReference species="m2" stoichiometry="1.000000"/>
			<speciesReference species="m134" stoichiometry="1.000000"/>
		</listOfProducts>
		<kineticLaw>
			<math xmlns="http://www.w3.org/1998/Math/MathML">
				<apply>
					<ci> LOWER_BOUND </ci>
					<ci> UPPER_BOUND </ci>
					<ci> OBJECTIVE_COEFFICIENT </ci>
					<ci> FLUX_VALUE </ci>
					<ci> REDUCED_COST </ci>
				</apply>
			</math>
			<listOfParameters>
				<parameter id="LOWER_BOUND" value="0.0000" units="mmol_per_gDW_per_hr"/>
				<parameter id="UPPER_BOUND" value="999999" units="mmol_per_gDW_per_hr"/>
				<parameter id="OBJECTIVE_COEFFICIENT" value="0.000"/>
				<parameter id="FLUX_VALUE" value="0.000000" units="mmol_per_gDW_per_hr"/>
				<parameter id="REDUCED_COST" value="0.000000"/>
			</listOfParameters>
		</kineticLaw>
	</reaction>
	<reaction id="R127" name="R127" reversible="true">
		<listOfReactants>
			<speciesReference species="m9" stoichiometry="1.000000"/>
			<speciesReference species="m134" stoichiometry="1.000000"/>
		</listOfReactants>
		<listOfProducts>
			<speciesReference species="m2" stoichiometry="1.000000"/>
			<speciesReference species="m135" stoichiometry="1.000000"/>
		</listOfProducts>
		<kineticLaw>
			<math xmlns="http://www.w3.org/1998/Math/MathML">
				<apply>
					<ci> LOWER_BOUND </ci>
					<ci> UPPER_BOUND </ci>
					<ci> OBJECTIVE_COEFFICIENT </ci>
					<ci> FLUX_VALUE </ci>
					<ci> REDUCED_COST </ci>
				</apply>
			</math>
			<listOfParameters>
				<parameter id="LOWER_BOUND" value="-999999" units="mmol_per_gDW_per_hr"/>
				<parameter id="UPPER_BOUND" value="999999" units="mmol_per_gDW_per_hr"/>
				<parameter id="OBJECTIVE_COEFFICIENT" value="0.000"/>
				<parameter id="FLUX_VALUE" value="0.000000" units="mmol_per_gDW_per_hr"/>
				<parameter id="REDUCED_COST" value="0.000000"/>
			</listOfParameters>
		</kineticLaw>
	</reaction>
	<reaction id="R128" name="R128" reversible="true">
		<listOfReactants>
			<speciesReference species="m86" stoichiometry="1.000000"/>
			<speciesReference species="m132" stoichiometry="1.000000"/>
			<speciesReference species="m135" stoichiometry="1.000000"/>
		</listOfReactants>
		<listOfProducts>
			<speciesReference species="m3" stoichiometry="1.000000"/>
			<speciesReference species="m4" stoichiometry="2.000000"/>
			<speciesReference species="m45" stoichiometry="1.000000"/>
			<speciesReference species="m62" stoichiometry="1.000000"/>
			<speciesReference species="m134" stoichiometry="1.000000"/>
		</listOfProducts>
		<kineticLaw>
			<math xmlns="http://www.w3.org/1998/Math/MathML">
				<apply>
					<ci> LOWER_BOUND </ci>
					<ci> UPPER_BOUND </ci>
					<ci> OBJECTIVE_COEFFICIENT </ci>
					<ci> FLUX_VALUE </ci>
					<ci> REDUCED_COST </ci>
				</apply>
			</math>
			<listOfParameters>
				<parameter id="LOWER_BOUND" value="-999999" units="mmol_per_gDW_per_hr"/>
				<parameter id="UPPER_BOUND" value="999999" units="mmol_per_gDW_per_hr"/>
				<parameter id="OBJECTIVE_COEFFICIENT" value="0.000"/>
				<parameter id="FLUX_VALUE" value="0.000000" units="mmol_per_gDW_per_hr"/>
				<parameter id="REDUCED_COST" value="0.000000"/>
			</listOfParameters>
		</kineticLaw>
	</reaction>
	<reaction id="R129" name="R129" reversible="false">
		<listOfReactants>
			<speciesReference species="m4" stoichiometry="1.000000"/>
			<speciesReference species="m9" stoichiometry="1.000000"/>
			<speciesReference species="m49" stoichiometry="1.000000"/>
			<speciesReference species="m104" stoichiometry="1.000000"/>
			<speciesReference species="m128" stoichiometry="1.000000"/>
		</listOfReactants>
		<listOfProducts>
			<speciesReference species="m2" stoichiometry="1.000000"/>
			<speciesReference species="m7" stoichiometry="1.000000"/>
			<speciesReference species="m47" stoichiometry="1.000000"/>
			<speciesReference species="m110" stoichiometry="1.000000"/>
			<speciesReference species="m136" stoichiometry="1.000000"/>
		</listOfProducts>
		<kineticLaw>
			<math xmlns="http://www.w3.org/1998/Math/MathML">
				<apply>
					<ci> LOWER_BOUND </ci>
					<ci> UPPER_BOUND </ci>
					<ci> OBJECTIVE_COEFFICIENT </ci>
					<ci> FLUX_VALUE </ci>
					<ci> REDUCED_COST </ci>
				</apply>
			</math>
			<listOfParameters>
				<parameter id="LOWER_BOUND" value="0.0000" units="mmol_per_gDW_per_hr"/>
				<parameter id="UPPER_BOUND" value="999999" units="mmol_per_gDW_per_hr"/>
				<parameter id="OBJECTIVE_COEFFICIENT" value="0.000"/>
				<parameter id="FLUX_VALUE" value="0.000000" units="mmol_per_gDW_per_hr"/>
				<parameter id="REDUCED_COST" value="0.000000"/>
			</listOfParameters>
		</kineticLaw>
	</reaction>
	<reaction id="R130" name="R130" reversible="false">
		<listOfReactants>
			<speciesReference species="m4" stoichiometry="1.000000"/>
			<speciesReference species="m9" stoichiometry="1.000000"/>
			<speciesReference species="m49" stoichiometry="1.000000"/>
			<speciesReference species="m131" stoichiometry="1.000000"/>
		</listOfReactants>
		<listOfProducts>
			<speciesReference species="m2" stoichiometry="1.000000"/>
			<speciesReference species="m7" stoichiometry="1.000000"/>
			<speciesReference species="m47" stoichiometry="1.000000"/>
			<speciesReference species="m137" stoichiometry="1.000000"/>
		</listOfProducts>
		<kineticLaw>
			<math xmlns="http://www.w3.org/1998/Math/MathML">
				<apply>
					<ci> LOWER_BOUND </ci>
					<ci> UPPER_BOUND </ci>
					<ci> OBJECTIVE_COEFFICIENT </ci>
					<ci> FLUX_VALUE </ci>
					<ci> REDUCED_COST </ci>
				</apply>
			</math>
			<listOfParameters>
				<parameter id="LOWER_BOUND" value="0.0000" units="mmol_per_gDW_per_hr"/>
				<parameter id="UPPER_BOUND" value="999999" units="mmol_per_gDW_per_hr"/>
				<parameter id="OBJECTIVE_COEFFICIENT" value="0.000"/>
				<parameter id="FLUX_VALUE" value="0.000000" units="mmol_per_gDW_per_hr"/>
				<parameter id="REDUCED_COST" value="0.000000"/>
			</listOfParameters>
		</kineticLaw>
	</reaction>
	<reaction id="R131" name="R131" reversible="false">
		<listOfReactants>
			<speciesReference species="m4" stoichiometry="1.000000"/>
			<speciesReference species="m9" stoichiometry="1.000000"/>
			<speciesReference species="m49" stoichiometry="1.000000"/>
			<speciesReference species="m134" stoichiometry="1.000000"/>
		</listOfReactants>
		<listOfProducts>
			<speciesReference species="m2" stoichiometry="1.000000"/>
			<speciesReference species="m7" stoichiometry="1.000000"/>
			<speciesReference species="m47" stoichiometry="1.000000"/>
			<speciesReference species="m138" stoichiometry="1.000000"/>
		</listOfProducts>
		<kineticLaw>
			<math xmlns="http://www.w3.org/1998/Math/MathML">
				<apply>
					<ci> LOWER_BOUND </ci>
					<ci> UPPER_BOUND </ci>
					<ci> OBJECTIVE_COEFFICIENT </ci>
					<ci> FLUX_VALUE </ci>
					<ci> REDUCED_COST </ci>
				</apply>
			</math>
			<listOfParameters>
				<parameter id="LOWER_BOUND" value="0.0000" units="mmol_per_gDW_per_hr"/>
				<parameter id="UPPER_BOUND" value="999999" units="mmol_per_gDW_per_hr"/>
				<parameter id="OBJECTIVE_COEFFICIENT" value="0.000"/>
				<parameter id="FLUX_VALUE" value="0.000000" units="mmol_per_gDW_per_hr"/>
				<parameter id="REDUCED_COST" value="0.000000"/>
			</listOfParameters>
		</kineticLaw>
	</reaction>
	<reaction id="R132" name="R132" reversible="true">
		<listOfReactants>
			<speciesReference species="m4" stoichiometry="1.000000"/>
			<speciesReference species="m9" stoichiometry="1.000000"/>
			<speciesReference species="m49" stoichiometry="1.000000"/>
		</listOfReactants>
		<listOfProducts>
			<speciesReference species="m7" stoichiometry="1.000000"/>
			<speciesReference species="m47" stoichiometry="1.000000"/>
			<speciesReference species="m139" stoichiometry="1.000000"/>
		</listOfProducts>
		<kineticLaw>
			<math xmlns="http://www.w3.org/1998/Math/MathML">
				<apply>
					<ci> LOWER_BOUND </ci>
					<ci> UPPER_BOUND </ci>
					<ci> OBJECTIVE_COEFFICIENT </ci>
					<ci> FLUX_VALUE </ci>
					<ci> REDUCED_COST </ci>
				</apply>
			</math>
			<listOfParameters>
				<parameter id="LOWER_BOUND" value="-999999" units="mmol_per_gDW_per_hr"/>
				<parameter id="UPPER_BOUND" value="999999" units="mmol_per_gDW_per_hr"/>
				<parameter id="OBJECTIVE_COEFFICIENT" value="0.000"/>
				<parameter id="FLUX_VALUE" value="0.000000" units="mmol_per_gDW_per_hr"/>
				<parameter id="REDUCED_COST" value="0.000000"/>
			</listOfParameters>
		</kineticLaw>
	</reaction>
	<reaction id="R133" name="R133" reversible="false">
		<listOfReactants>
			<speciesReference species="m7" stoichiometry="2.372000"/>
			<speciesReference species="m9" stoichiometry="1.372000"/>
			<speciesReference species="m136" stoichiometry="0.180000"/>
			<speciesReference species="m137" stoichiometry="0.320000"/>
			<speciesReference species="m138" stoichiometry="0.320000"/>
			<speciesReference species="m139" stoichiometry="0.180000"/>
		</listOfReactants>
		<listOfProducts>
			<speciesReference species="m2" stoichiometry="1.372000"/>
			<speciesReference species="m3" stoichiometry="1.372000"/>
			<speciesReference species="m4" stoichiometry="2.372000"/>
			<speciesReference species="m61" stoichiometry="1.000000"/>
			<speciesReference species="m140" stoichiometry="1.000000"/>
		</listOfProducts>
		<kineticLaw>
			<math xmlns="http://www.w3.org/1998/Math/MathML">
				<apply>
					<ci> LOWER_BOUND </ci>
					<ci> UPPER_BOUND </ci>
					<ci> OBJECTIVE_COEFFICIENT </ci>
					<ci> FLUX_VALUE </ci>
					<ci> REDUCED_COST </ci>
				</apply>
			</math>
			<listOfParameters>
				<parameter id="LOWER_BOUND" value="0.0000" units="mmol_per_gDW_per_hr"/>
				<parameter id="UPPER_BOUND" value="999999" units="mmol_per_gDW_per_hr"/>
				<parameter id="OBJECTIVE_COEFFICIENT" value="0.000"/>
				<parameter id="FLUX_VALUE" value="0.000000" units="mmol_per_gDW_per_hr"/>
				<parameter id="REDUCED_COST" value="0.000000"/>
			</listOfParameters>
		</kineticLaw>
	</reaction>
	<reaction id="R134" name="R134" reversible="false">
		<listOfReactants>
			<speciesReference species="m7" stoichiometry="1.400000"/>
			<speciesReference species="m9" stoichiometry="0.560000"/>
			<speciesReference species="m129" stoichiometry="0.160000"/>
			<speciesReference species="m130" stoichiometry="0.340000"/>
			<speciesReference species="m135" stoichiometry="0.340000"/>
		</listOfReactants>
		<listOfProducts>
			<speciesReference species="m2" stoichiometry="0.400000"/>
			<speciesReference species="m3" stoichiometry="0.400000"/>
			<speciesReference species="m4" stoichiometry="0.400000"/>
			<speciesReference species="m61" stoichiometry="1.000000"/>
			<speciesReference species="m141" stoichiometry="1.000000"/>
		</listOfProducts>
		<kineticLaw>
			<math xmlns="http://www.w3.org/1998/Math/MathML">
				<apply>
					<ci> LOWER_BOUND </ci>
					<ci> UPPER_BOUND </ci>
					<ci> OBJECTIVE_COEFFICIENT </ci>
					<ci> FLUX_VALUE </ci>
					<ci> REDUCED_COST </ci>
				</apply>
			</math>
			<listOfParameters>
				<parameter id="LOWER_BOUND" value="0.0000" units="mmol_per_gDW_per_hr"/>
				<parameter id="UPPER_BOUND" value="999999" units="mmol_per_gDW_per_hr"/>
				<parameter id="OBJECTIVE_COEFFICIENT" value="0.000"/>
				<parameter id="FLUX_VALUE" value="0.000000" units="mmol_per_gDW_per_hr"/>
				<parameter id="REDUCED_COST" value="0.000000"/>
			</listOfParameters>
		</kineticLaw>
	</reaction>
	<reaction id="R135" name="R135" reversible="false">
		<listOfReactants>
			<speciesReference species="m4" stoichiometry="12.000000"/>
			<speciesReference species="m6" stoichiometry="2.500000"/>
			<speciesReference species="m9" stoichiometry="8.000000"/>
			<speciesReference species="m49" stoichiometry="8.000000"/>
			<speciesReference species="m66" stoichiometry="8.000000"/>
		</listOfReactants>
		<listOfProducts>
			<speciesReference species="m7" stoichiometry="13.000000"/>
			<speciesReference species="m10" stoichiometry="6.000000"/>
			<speciesReference species="m47" stoichiometry="8.000000"/>
			<speciesReference species="m58" stoichiometry="4.000000"/>
			<speciesReference species="m61" stoichiometry="8.000000"/>
			<speciesReference species="m62" stoichiometry="8.000000"/>
			<speciesReference species="m142" stoichiometry="1.000000"/>
		</listOfProducts>
		<kineticLaw>
			<math xmlns="http://www.w3.org/1998/Math/MathML">
				<apply>
					<ci> LOWER_BOUND </ci>
					<ci> UPPER_BOUND </ci>
					<ci> OBJECTIVE_COEFFICIENT </ci>
					<ci> FLUX_VALUE </ci>
					<ci> REDUCED_COST </ci>
				</apply>
			</math>
			<listOfParameters>
				<parameter id="LOWER_BOUND" value="0.0000" units="mmol_per_gDW_per_hr"/>
				<parameter id="UPPER_BOUND" value="999999" units="mmol_per_gDW_per_hr"/>
				<parameter id="OBJECTIVE_COEFFICIENT" value="0.000"/>
				<parameter id="FLUX_VALUE" value="0.000000" units="mmol_per_gDW_per_hr"/>
				<parameter id="REDUCED_COST" value="0.000000"/>
			</listOfParameters>
		</kineticLaw>
	</reaction>
	<reaction id="R136" name="R136" reversible="false">
		<listOfReactants>
			<speciesReference species="m4" stoichiometry="18.000000"/>
			<speciesReference species="m9" stoichiometry="8.000000"/>
			<speciesReference species="m23" stoichiometry="4.000000"/>
			<speciesReference species="m35" stoichiometry="4.000000"/>
			<speciesReference species="m49" stoichiometry="15.000000"/>
		</listOfReactants>
		<listOfProducts>
			<speciesReference species="m2" stoichiometry="4.000000"/>
			<speciesReference species="m7" stoichiometry="8.000000"/>
			<speciesReference species="m10" stoichiometry="4.000000"/>
			<speciesReference species="m47" stoichiometry="15.000000"/>
			<speciesReference species="m61" stoichiometry="7.000000"/>
			<speciesReference species="m62" stoichiometry="4.000000"/>
			<speciesReference species="m143" stoichiometry="1.000000"/>
		</listOfProducts>
		<kineticLaw>
			<math xmlns="http://www.w3.org/1998/Math/MathML">
				<apply>
					<ci> LOWER_BOUND </ci>
					<ci> UPPER_BOUND </ci>
					<ci> OBJECTIVE_COEFFICIENT </ci>
					<ci> FLUX_VALUE </ci>
					<ci> REDUCED_COST </ci>
				</apply>
			</math>
			<listOfParameters>
				<parameter id="LOWER_BOUND" value="0.0000" units="mmol_per_gDW_per_hr"/>
				<parameter id="UPPER_BOUND" value="999999" units="mmol_per_gDW_per_hr"/>
				<parameter id="OBJECTIVE_COEFFICIENT" value="0.000"/>
				<parameter id="FLUX_VALUE" value="0.000000" units="mmol_per_gDW_per_hr"/>
				<parameter id="REDUCED_COST" value="0.000000"/>
			</listOfParameters>
		</kineticLaw>
	</reaction>
	<reaction id="R137" name="R137" reversible="false">
		<listOfReactants>
			<speciesReference species="m7" stoichiometry="1.000000"/>
			<speciesReference species="m9" stoichiometry="1.000000"/>
			<speciesReference species="m98" stoichiometry="1.000000"/>
		</listOfReactants>
		<listOfProducts>
			<speciesReference species="m3" stoichiometry="1.000000"/>
			<speciesReference species="m4" stoichiometry="1.000000"/>
			<speciesReference species="m61" stoichiometry="1.000000"/>
			<speciesReference species="m144" stoichiometry="1.000000"/>
		</listOfProducts>
		<kineticLaw>
			<math xmlns="http://www.w3.org/1998/Math/MathML">
				<apply>
					<ci> LOWER_BOUND </ci>
					<ci> UPPER_BOUND </ci>
					<ci> OBJECTIVE_COEFFICIENT </ci>
					<ci> FLUX_VALUE </ci>
					<ci> REDUCED_COST </ci>
				</apply>
			</math>
			<listOfParameters>
				<parameter id="LOWER_BOUND" value="0.0000" units="mmol_per_gDW_per_hr"/>
				<parameter id="UPPER_BOUND" value="999999" units="mmol_per_gDW_per_hr"/>
				<parameter id="OBJECTIVE_COEFFICIENT" value="0.000"/>
				<parameter id="FLUX_VALUE" value="0.000000" units="mmol_per_gDW_per_hr"/>
				<parameter id="REDUCED_COST" value="0.000000"/>
			</listOfParameters>
		</kineticLaw>
	</reaction>
	<reaction id="R138" name="R138" reversible="true">
		<listOfReactants>
			<speciesReference species="m7" stoichiometry="1.000000"/>
			<speciesReference species="m145" stoichiometry="1.000000"/>
		</listOfReactants>
		<listOfProducts>
			<speciesReference species="m96" stoichiometry="1.000000"/>
			<speciesReference species="m146" stoichiometry="1.000000"/>
		</listOfProducts>
		<kineticLaw>
			<math xmlns="http://www.w3.org/1998/Math/MathML">
				<apply>
					<ci> LOWER_BOUND </ci>
					<ci> UPPER_BOUND </ci>
					<ci> OBJECTIVE_COEFFICIENT </ci>
					<ci> FLUX_VALUE </ci>
					<ci> REDUCED_COST </ci>
				</apply>
			</math>
			<listOfParameters>
				<parameter id="LOWER_BOUND" value="-999999" units="mmol_per_gDW_per_hr"/>
				<parameter id="UPPER_BOUND" value="999999" units="mmol_per_gDW_per_hr"/>
				<parameter id="OBJECTIVE_COEFFICIENT" value="0.000"/>
				<parameter id="FLUX_VALUE" value="0.000000" units="mmol_per_gDW_per_hr"/>
				<parameter id="REDUCED_COST" value="0.000000"/>
			</listOfParameters>
		</kineticLaw>
	</reaction>
	<reaction id="R139" name="R139" reversible="false">
		<listOfReactants>
			<speciesReference species="m9" stoichiometry="1.000000"/>
			<speciesReference species="m146" stoichiometry="1.000000"/>
		</listOfReactants>
		<listOfProducts>
			<speciesReference species="m2" stoichiometry="1.000000"/>
			<speciesReference species="m4" stoichiometry="1.000000"/>
			<speciesReference species="m62" stoichiometry="1.000000"/>
		</listOfProducts>
		<kineticLaw>
			<math xmlns="http://www.w3.org/1998/Math/MathML">
				<apply>
					<ci> LOWER_BOUND </ci>
					<ci> UPPER_BOUND </ci>
					<ci> OBJECTIVE_COEFFICIENT </ci>
					<ci> FLUX_VALUE </ci>
					<ci> REDUCED_COST </ci>
				</apply>
			</math>
			<listOfParameters>
				<parameter id="LOWER_BOUND" value="0.0000" units="mmol_per_gDW_per_hr"/>
				<parameter id="UPPER_BOUND" value="999999" units="mmol_per_gDW_per_hr"/>
				<parameter id="OBJECTIVE_COEFFICIENT" value="0.000"/>
				<parameter id="FLUX_VALUE" value="0.000000" units="mmol_per_gDW_per_hr"/>
				<parameter id="REDUCED_COST" value="0.000000"/>
			</listOfParameters>
		</kineticLaw>
	</reaction>
	<reaction id="R140" name="R140" reversible="false">
		<listOfReactants>
			<speciesReference species="m6" stoichiometry="2.500000"/>
			<speciesReference species="m9" stoichiometry="2.000000"/>
			<speciesReference species="m49" stoichiometry="4.000000"/>
			<speciesReference species="m142" stoichiometry="1.000000"/>
			<speciesReference species="m143" stoichiometry="1.000000"/>
			<speciesReference species="m144" stoichiometry="1.000000"/>
			<speciesReference species="m147" stoichiometry="1.000000"/>
		</listOfReactants>
		<listOfProducts>
			<speciesReference species="m2" stoichiometry="2.000000"/>
			<speciesReference species="m3" stoichiometry="2.000000"/>
			<speciesReference species="m4" stoichiometry="3.000000"/>
			<speciesReference species="m7" stoichiometry="2.000000"/>
			<speciesReference species="m47" stoichiometry="4.000000"/>
			<speciesReference species="m61" stoichiometry="1.000000"/>
			<speciesReference species="m145" stoichiometry="1.000000"/>
			<speciesReference species="m148" stoichiometry="1.000000"/>
		</listOfProducts>
		<kineticLaw>
			<math xmlns="http://www.w3.org/1998/Math/MathML">
				<apply>
					<ci> LOWER_BOUND </ci>
					<ci> UPPER_BOUND </ci>
					<ci> OBJECTIVE_COEFFICIENT </ci>
					<ci> FLUX_VALUE </ci>
					<ci> REDUCED_COST </ci>
				</apply>
			</math>
			<listOfParameters>
				<parameter id="LOWER_BOUND" value="0.0000" units="mmol_per_gDW_per_hr"/>
				<parameter id="UPPER_BOUND" value="999999" units="mmol_per_gDW_per_hr"/>
				<parameter id="OBJECTIVE_COEFFICIENT" value="0.000"/>
				<parameter id="FLUX_VALUE" value="0.000000" units="mmol_per_gDW_per_hr"/>
				<parameter id="REDUCED_COST" value="0.000000"/>
			</listOfParameters>
		</kineticLaw>
	</reaction>
	<reaction id="R141" name="R141" reversible="true">
		<listOfReactants>
			<speciesReference species="m25" stoichiometry="1.000000"/>
		</listOfReactants>
		<listOfProducts>
			<speciesReference species="m3" stoichiometry="1.000000"/>
			<speciesReference species="m149" stoichiometry="1.000000"/>
		</listOfProducts>
		<kineticLaw>
			<math xmlns="http://www.w3.org/1998/Math/MathML">
				<apply>
					<ci> LOWER_BOUND </ci>
					<ci> UPPER_BOUND </ci>
					<ci> OBJECTIVE_COEFFICIENT </ci>
					<ci> FLUX_VALUE </ci>
					<ci> REDUCED_COST </ci>
				</apply>
			</math>
			<listOfParameters>
				<parameter id="LOWER_BOUND" value="-999999" units="mmol_per_gDW_per_hr"/>
				<parameter id="UPPER_BOUND" value="999999" units="mmol_per_gDW_per_hr"/>
				<parameter id="OBJECTIVE_COEFFICIENT" value="0.000"/>
				<parameter id="FLUX_VALUE" value="0.000000" units="mmol_per_gDW_per_hr"/>
				<parameter id="REDUCED_COST" value="0.000000"/>
			</listOfParameters>
		</kineticLaw>
	</reaction>
	<reaction id="R142" name="R142" reversible="false">
		<listOfReactants>
			<speciesReference species="m7" stoichiometry="5.559500"/>
			<speciesReference species="m9" stoichiometry="5.559500"/>
			<speciesReference species="m101" stoichiometry="0.602500"/>
			<speciesReference species="m125" stoichiometry="0.087600"/>
			<speciesReference species="m140" stoichiometry="0.001100"/>
			<speciesReference species="m141" stoichiometry="0.032900"/>
			<speciesReference species="m148" stoichiometry="0.010100"/>
			<speciesReference species="m149" stoichiometry="0.264100"/>
		</listOfReactants>
		<listOfProducts>
			<speciesReference species="m2" stoichiometry="5.559500"/>
			<speciesReference species="m3" stoichiometry="5.559500"/>
			<speciesReference species="m4" stoichiometry="5.559500"/>
			<speciesReference species="m150" stoichiometry="1.000000"/>
		</listOfProducts>
		<kineticLaw>
			<math xmlns="http://www.w3.org/1998/Math/MathML">
				<apply>
					<ci> LOWER_BOUND </ci>
					<ci> UPPER_BOUND </ci>
					<ci> OBJECTIVE_COEFFICIENT </ci>
					<ci> FLUX_VALUE </ci>
					<ci> REDUCED_COST </ci>
				</apply>
			</math>
			<listOfParameters>
				<parameter id="LOWER_BOUND" value="0.0000" units="mmol_per_gDW_per_hr"/>
				<parameter id="UPPER_BOUND" value="999999" units="mmol_per_gDW_per_hr"/>
				<parameter id="OBJECTIVE_COEFFICIENT" value="1.000"/>
				<parameter id="FLUX_VALUE" value="0.000000" units="mmol_per_gDW_per_hr"/>
				<parameter id="REDUCED_COST" value="0.000000"/>
			</listOfParameters>
		</kineticLaw>
	</reaction>
	<reaction id="R143" name="R143" reversible="true">
		<listOfReactants>
			<speciesReference species="m9" stoichiometry="4.000000"/>
			<speciesReference species="m151" stoichiometry="1.000000"/>
		</listOfReactants>
		<listOfProducts>
			<speciesReference species="m2" stoichiometry="4.000000"/>
			<speciesReference species="m3" stoichiometry="4.000000"/>
			<speciesReference species="m152" stoichiometry="1.000000"/>
		</listOfProducts>
		<kineticLaw>
			<math xmlns="http://www.w3.org/1998/Math/MathML">
				<apply>
					<ci> LOWER_BOUND </ci>
					<ci> UPPER_BOUND </ci>
					<ci> OBJECTIVE_COEFFICIENT </ci>
					<ci> FLUX_VALUE </ci>
					<ci> REDUCED_COST </ci>
				</apply>
			</math>
			<listOfParameters>
				<parameter id="LOWER_BOUND" value="-999999" units="mmol_per_gDW_per_hr"/>
				<parameter id="UPPER_BOUND" value="999999" units="mmol_per_gDW_per_hr"/>
				<parameter id="OBJECTIVE_COEFFICIENT" value="0.000"/>
				<parameter id="FLUX_VALUE" value="0.000000" units="mmol_per_gDW_per_hr"/>
				<parameter id="REDUCED_COST" value="0.000000"/>
			</listOfParameters>
		</kineticLaw>
	</reaction>
	<reaction id="R144" name="R144" reversible="true">
		<listOfReactants>
			<speciesReference species="m152" stoichiometry="1.000000"/>
			<speciesReference species="m153" stoichiometry="1.000000"/>
		</listOfReactants>
		<listOfProducts>
			<speciesReference species="m154" stoichiometry="1.000000"/>
			<speciesReference species="m155" stoichiometry="1.000000"/>
		</listOfProducts>
		<kineticLaw>
			<math xmlns="http://www.w3.org/1998/Math/MathML">
				<apply>
					<ci> LOWER_BOUND </ci>
					<ci> UPPER_BOUND </ci>
					<ci> OBJECTIVE_COEFFICIENT </ci>
					<ci> FLUX_VALUE </ci>
					<ci> REDUCED_COST </ci>
				</apply>
			</math>
			<listOfParameters>
				<parameter id="LOWER_BOUND" value="-999999" units="mmol_per_gDW_per_hr"/>
				<parameter id="UPPER_BOUND" value="999999" units="mmol_per_gDW_per_hr"/>
				<parameter id="OBJECTIVE_COEFFICIENT" value="0.000"/>
				<parameter id="FLUX_VALUE" value="0.000000" units="mmol_per_gDW_per_hr"/>
				<parameter id="REDUCED_COST" value="0.000000"/>
			</listOfParameters>
		</kineticLaw>
	</reaction>
	<reaction id="R145" name="R145" reversible="false">
		<listOfReactants>
			<speciesReference species="m6" stoichiometry="1.000000"/>
			<speciesReference species="m154" stoichiometry="1.000000"/>
		</listOfReactants>
		<listOfProducts>
			<speciesReference species="m156" stoichiometry="1.000000"/>
			<speciesReference species="m157" stoichiometry="1.000000"/>
		</listOfProducts>
		<kineticLaw>
			<math xmlns="http://www.w3.org/1998/Math/MathML">
				<apply>
					<ci> LOWER_BOUND </ci>
					<ci> UPPER_BOUND </ci>
					<ci> OBJECTIVE_COEFFICIENT </ci>
					<ci> FLUX_VALUE </ci>
					<ci> REDUCED_COST </ci>
				</apply>
			</math>
			<listOfParameters>
				<parameter id="LOWER_BOUND" value="0.0000" units="mmol_per_gDW_per_hr"/>
				<parameter id="UPPER_BOUND" value="999999" units="mmol_per_gDW_per_hr"/>
				<parameter id="OBJECTIVE_COEFFICIENT" value="0.000"/>
				<parameter id="FLUX_VALUE" value="0.000000" units="mmol_per_gDW_per_hr"/>
				<parameter id="REDUCED_COST" value="0.000000"/>
			</listOfParameters>
		</kineticLaw>
	</reaction>
	<reaction id="R146" name="R146" reversible="true">
		<listOfReactants>
			<speciesReference species="m7" stoichiometry="1.000000"/>
			<speciesReference species="m156" stoichiometry="1.000000"/>
		</listOfReactants>
		<listOfProducts>
			<speciesReference species="m158" stoichiometry="1.000000"/>
		</listOfProducts>
		<kineticLaw>
			<math xmlns="http://www.w3.org/1998/Math/MathML">
				<apply>
					<ci> LOWER_BOUND </ci>
					<ci> UPPER_BOUND </ci>
					<ci> OBJECTIVE_COEFFICIENT </ci>
					<ci> FLUX_VALUE </ci>
					<ci> REDUCED_COST </ci>
				</apply>
			</math>
			<listOfParameters>
				<parameter id="LOWER_BOUND" value="-999999" units="mmol_per_gDW_per_hr"/>
				<parameter id="UPPER_BOUND" value="999999" units="mmol_per_gDW_per_hr"/>
				<parameter id="OBJECTIVE_COEFFICIENT" value="0.000"/>
				<parameter id="FLUX_VALUE" value="0.000000" units="mmol_per_gDW_per_hr"/>
				<parameter id="REDUCED_COST" value="0.000000"/>
			</listOfParameters>
		</kineticLaw>
	</reaction>
	<reaction id="R147" name="R147" reversible="true">
		<listOfReactants>
			<speciesReference species="m29" stoichiometry="1.000000"/>
			<speciesReference species="m158" stoichiometry="1.000000"/>
		</listOfReactants>
		<listOfProducts>
			<speciesReference species="m31" stoichiometry="1.000000"/>
			<speciesReference species="m159" stoichiometry="1.000000"/>
		</listOfProducts>
		<kineticLaw>
			<math xmlns="http://www.w3.org/1998/Math/MathML">
				<apply>
					<ci> LOWER_BOUND </ci>
					<ci> UPPER_BOUND </ci>
					<ci> OBJECTIVE_COEFFICIENT </ci>
					<ci> FLUX_VALUE </ci>
					<ci> REDUCED_COST </ci>
				</apply>
			</math>
			<listOfParameters>
				<parameter id="LOWER_BOUND" value="-999999" units="mmol_per_gDW_per_hr"/>
				<parameter id="UPPER_BOUND" value="999999" units="mmol_per_gDW_per_hr"/>
				<parameter id="OBJECTIVE_COEFFICIENT" value="0.000"/>
				<parameter id="FLUX_VALUE" value="0.000000" units="mmol_per_gDW_per_hr"/>
				<parameter id="REDUCED_COST" value="0.000000"/>
			</listOfParameters>
		</kineticLaw>
	</reaction>
	<reaction id="R148" name="R148" reversible="true">
		<listOfReactants>
			<speciesReference species="m159" stoichiometry="1.000000"/>
			<speciesReference species="m160" stoichiometry="1.000000"/>
		</listOfReactants>
		<listOfProducts>
			<speciesReference species="m153" stoichiometry="2.000000"/>
		</listOfProducts>
		<kineticLaw>
			<math xmlns="http://www.w3.org/1998/Math/MathML">
				<apply>
					<ci> LOWER_BOUND </ci>
					<ci> UPPER_BOUND </ci>
					<ci> OBJECTIVE_COEFFICIENT </ci>
					<ci> FLUX_VALUE </ci>
					<ci> REDUCED_COST </ci>
				</apply>
			</math>
			<listOfParameters>
				<parameter id="LOWER_BOUND" value="-999999" units="mmol_per_gDW_per_hr"/>
				<parameter id="UPPER_BOUND" value="999999" units="mmol_per_gDW_per_hr"/>
				<parameter id="OBJECTIVE_COEFFICIENT" value="0.000"/>
				<parameter id="FLUX_VALUE" value="0.000000" units="mmol_per_gDW_per_hr"/>
				<parameter id="REDUCED_COST" value="0.000000"/>
			</listOfParameters>
		</kineticLaw>
	</reaction>
	<reaction id="R149" name="R149" reversible="false">
		<listOfReactants>
			<speciesReference species="m157" stoichiometry="2.000000"/>
		</listOfReactants>
		<listOfProducts>
			<speciesReference species="m6" stoichiometry="1.000000"/>
			<speciesReference species="m7" stoichiometry="2.000000"/>
		</listOfProducts>
		<kineticLaw>
			<math xmlns="http://www.w3.org/1998/Math/MathML">
				<apply>
					<ci> LOWER_BOUND </ci>
					<ci> UPPER_BOUND </ci>
					<ci> OBJECTIVE_COEFFICIENT </ci>
					<ci> FLUX_VALUE </ci>
					<ci> REDUCED_COST </ci>
				</apply>
			</math>
			<listOfParameters>
				<parameter id="LOWER_BOUND" value="0.0000" units="mmol_per_gDW_per_hr"/>
				<parameter id="UPPER_BOUND" value="999999" units="mmol_per_gDW_per_hr"/>
				<parameter id="OBJECTIVE_COEFFICIENT" value="0.000"/>
				<parameter id="FLUX_VALUE" value="0.000000" units="mmol_per_gDW_per_hr"/>
				<parameter id="REDUCED_COST" value="0.000000"/>
			</listOfParameters>
		</kineticLaw>
	</reaction>
	<reaction id="R150" name="R150" reversible="true">
		<listOfReactants>
			<speciesReference species="m9" stoichiometry="0.250000"/>
			<speciesReference species="m161" stoichiometry="1.000000"/>
		</listOfReactants>
		<listOfProducts>
			<speciesReference species="m2" stoichiometry="0.250000"/>
			<speciesReference species="m3" stoichiometry="0.250000"/>
			<speciesReference species="m155" stoichiometry="1.000000"/>
		</listOfProducts>
		<kineticLaw>
			<math xmlns="http://www.w3.org/1998/Math/MathML">
				<apply>
					<ci> LOWER_BOUND </ci>
					<ci> UPPER_BOUND </ci>
					<ci> OBJECTIVE_COEFFICIENT </ci>
					<ci> FLUX_VALUE </ci>
					<ci> REDUCED_COST </ci>
				</apply>
			</math>
			<listOfParameters>
				<parameter id="LOWER_BOUND" value="-999999" units="mmol_per_gDW_per_hr"/>
				<parameter id="UPPER_BOUND" value="999999" units="mmol_per_gDW_per_hr"/>
				<parameter id="OBJECTIVE_COEFFICIENT" value="0.000"/>
				<parameter id="FLUX_VALUE" value="0.000000" units="mmol_per_gDW_per_hr"/>
				<parameter id="REDUCED_COST" value="0.000000"/>
			</listOfParameters>
		</kineticLaw>
	</reaction>
	<reaction id="R151" name="R151" reversible="true">
		<listOfReactants>
			<speciesReference species="m9" stoichiometry="1.000000"/>
			<speciesReference species="m155" stoichiometry="1.000000"/>
		</listOfReactants>
		<listOfProducts>
			<speciesReference species="m2" stoichiometry="1.000000"/>
			<speciesReference species="m162" stoichiometry="1.000000"/>
		</listOfProducts>
		<kineticLaw>
			<math xmlns="http://www.w3.org/1998/Math/MathML">
				<apply>
					<ci> LOWER_BOUND </ci>
					<ci> UPPER_BOUND </ci>
					<ci> OBJECTIVE_COEFFICIENT </ci>
					<ci> FLUX_VALUE </ci>
					<ci> REDUCED_COST </ci>
				</apply>
			</math>
			<listOfParameters>
				<parameter id="LOWER_BOUND" value="-999999" units="mmol_per_gDW_per_hr"/>
				<parameter id="UPPER_BOUND" value="999999" units="mmol_per_gDW_per_hr"/>
				<parameter id="OBJECTIVE_COEFFICIENT" value="0.000"/>
				<parameter id="FLUX_VALUE" value="0.000000" units="mmol_per_gDW_per_hr"/>
				<parameter id="REDUCED_COST" value="0.000000"/>
			</listOfParameters>
		</kineticLaw>
	</reaction>
	<reaction id="R152" name="R152" reversible="true">
		<listOfReactants>
			<speciesReference species="m160" stoichiometry="1.000000"/>
			<speciesReference species="m162" stoichiometry="1.000000"/>
		</listOfReactants>
		<listOfProducts>
			<speciesReference species="m3" stoichiometry="1.000000"/>
			<speciesReference species="m153" stoichiometry="1.000000"/>
		</listOfProducts>
		<kineticLaw>
			<math xmlns="http://www.w3.org/1998/Math/MathML">
				<apply>
					<ci> LOWER_BOUND </ci>
					<ci> UPPER_BOUND </ci>
					<ci> OBJECTIVE_COEFFICIENT </ci>
					<ci> FLUX_VALUE </ci>
					<ci> REDUCED_COST </ci>
				</apply>
			</math>
			<listOfParameters>
				<parameter id="LOWER_BOUND" value="-999999" units="mmol_per_gDW_per_hr"/>
				<parameter id="UPPER_BOUND" value="999999" units="mmol_per_gDW_per_hr"/>
				<parameter id="OBJECTIVE_COEFFICIENT" value="0.000"/>
				<parameter id="FLUX_VALUE" value="0.000000" units="mmol_per_gDW_per_hr"/>
				<parameter id="REDUCED_COST" value="0.000000"/>
			</listOfParameters>
		</kineticLaw>
	</reaction>
	<reaction id="R153" name="R153" reversible="true">
		<listOfReactants>
			<speciesReference species="m7" stoichiometry="1.000000"/>
			<speciesReference species="m153" stoichiometry="1.000000"/>
			<speciesReference species="m163" stoichiometry="1.000000"/>
		</listOfReactants>
		<listOfProducts>
			<speciesReference species="m160" stoichiometry="1.000000"/>
			<speciesReference species="m164" stoichiometry="1.000000"/>
		</listOfProducts>
		<kineticLaw>
			<math xmlns="http://www.w3.org/1998/Math/MathML">
				<apply>
					<ci> LOWER_BOUND </ci>
					<ci> UPPER_BOUND </ci>
					<ci> OBJECTIVE_COEFFICIENT </ci>
					<ci> FLUX_VALUE </ci>
					<ci> REDUCED_COST </ci>
				</apply>
			</math>
			<listOfParameters>
				<parameter id="LOWER_BOUND" value="-999999" units="mmol_per_gDW_per_hr"/>
				<parameter id="UPPER_BOUND" value="999999" units="mmol_per_gDW_per_hr"/>
				<parameter id="OBJECTIVE_COEFFICIENT" value="0.000"/>
				<parameter id="FLUX_VALUE" value="0.000000" units="mmol_per_gDW_per_hr"/>
				<parameter id="REDUCED_COST" value="0.000000"/>
			</listOfParameters>
		</kineticLaw>
	</reaction>
	<reaction id="R154" name="R154" reversible="true">
		<listOfReactants>
			<speciesReference species="m7" stoichiometry="1.000000"/>
			<speciesReference species="m153" stoichiometry="1.000000"/>
			<speciesReference species="m165" stoichiometry="1.000000"/>
		</listOfReactants>
		<listOfProducts>
			<speciesReference species="m160" stoichiometry="1.000000"/>
			<speciesReference species="m166" stoichiometry="1.000000"/>
		</listOfProducts>
		<kineticLaw>
			<math xmlns="http://www.w3.org/1998/Math/MathML">
				<apply>
					<ci> LOWER_BOUND </ci>
					<ci> UPPER_BOUND </ci>
					<ci> OBJECTIVE_COEFFICIENT </ci>
					<ci> FLUX_VALUE </ci>
					<ci> REDUCED_COST </ci>
				</apply>
			</math>
			<listOfParameters>
				<parameter id="LOWER_BOUND" value="-999999" units="mmol_per_gDW_per_hr"/>
				<parameter id="UPPER_BOUND" value="999999" units="mmol_per_gDW_per_hr"/>
				<parameter id="OBJECTIVE_COEFFICIENT" value="0.000"/>
				<parameter id="FLUX_VALUE" value="0.000000" units="mmol_per_gDW_per_hr"/>
				<parameter id="REDUCED_COST" value="0.000000"/>
			</listOfParameters>
		</kineticLaw>
	</reaction>
	<reaction id="R155" name="R155" reversible="true">
		<listOfReactants>
			<speciesReference species="m167" stoichiometry="1.000000"/>
		</listOfReactants>
		<listOfProducts>
			<speciesReference species="m165" stoichiometry="1.000000"/>
			<speciesReference species="m168" stoichiometry="1.000000"/>
		</listOfProducts>
		<kineticLaw>
			<math xmlns="http://www.w3.org/1998/Math/MathML">
				<apply>
					<ci> LOWER_BOUND </ci>
					<ci> UPPER_BOUND </ci>
					<ci> OBJECTIVE_COEFFICIENT </ci>
					<ci> FLUX_VALUE </ci>
					<ci> REDUCED_COST </ci>
				</apply>
			</math>
			<listOfParameters>
				<parameter id="LOWER_BOUND" value="-999999" units="mmol_per_gDW_per_hr"/>
				<parameter id="UPPER_BOUND" value="999999" units="mmol_per_gDW_per_hr"/>
				<parameter id="OBJECTIVE_COEFFICIENT" value="0.000"/>
				<parameter id="FLUX_VALUE" value="0.000000" units="mmol_per_gDW_per_hr"/>
				<parameter id="REDUCED_COST" value="0.000000"/>
			</listOfParameters>
		</kineticLaw>
	</reaction>
	<reaction id="R156" name="R156" reversible="true">
		<listOfReactants>
			<speciesReference species="m164" stoichiometry="1.000000"/>
		</listOfReactants>
		<listOfProducts>
			<speciesReference species="m7" stoichiometry="1.000000"/>
			<speciesReference species="m169" stoichiometry="1.000000"/>
		</listOfProducts>
		<kineticLaw>
			<math xmlns="http://www.w3.org/1998/Math/MathML">
				<apply>
					<ci> LOWER_BOUND </ci>
					<ci> UPPER_BOUND </ci>
					<ci> OBJECTIVE_COEFFICIENT </ci>
					<ci> FLUX_VALUE </ci>
					<ci> REDUCED_COST </ci>
				</apply>
			</math>
			<listOfParameters>
				<parameter id="LOWER_BOUND" value="-999999" units="mmol_per_gDW_per_hr"/>
				<parameter id="UPPER_BOUND" value="999999" units="mmol_per_gDW_per_hr"/>
				<parameter id="OBJECTIVE_COEFFICIENT" value="0.000"/>
				<parameter id="FLUX_VALUE" value="0.000000" units="mmol_per_gDW_per_hr"/>
				<parameter id="REDUCED_COST" value="0.000000"/>
			</listOfParameters>
		</kineticLaw>
	</reaction>
	<reaction id="R157" name="R157" reversible="true">
		<listOfReactants>
			<speciesReference species="m7" stoichiometry="1.000000"/>
			<speciesReference species="m169" stoichiometry="1.000000"/>
		</listOfReactants>
		<listOfProducts>
			<speciesReference species="m167" stoichiometry="1.000000"/>
		</listOfProducts>
		<kineticLaw>
			<math xmlns="http://www.w3.org/1998/Math/MathML">
				<apply>
					<ci> LOWER_BOUND </ci>
					<ci> UPPER_BOUND </ci>
					<ci> OBJECTIVE_COEFFICIENT </ci>
					<ci> FLUX_VALUE </ci>
					<ci> REDUCED_COST </ci>
				</apply>
			</math>
			<listOfParameters>
				<parameter id="LOWER_BOUND" value="-999999" units="mmol_per_gDW_per_hr"/>
				<parameter id="UPPER_BOUND" value="999999" units="mmol_per_gDW_per_hr"/>
				<parameter id="OBJECTIVE_COEFFICIENT" value="0.000"/>
				<parameter id="FLUX_VALUE" value="0.000000" units="mmol_per_gDW_per_hr"/>
				<parameter id="REDUCED_COST" value="0.000000"/>
			</listOfParameters>
		</kineticLaw>
	</reaction>
	<reaction id="R158" name="R158" reversible="true">
		<listOfReactants>
			<speciesReference species="m29" stoichiometry="1.000000"/>
			<speciesReference species="m166" stoichiometry="1.000000"/>
		</listOfReactants>
		<listOfProducts>
			<speciesReference species="m31" stoichiometry="1.000000"/>
			<speciesReference species="m163" stoichiometry="1.000000"/>
		</listOfProducts>
		<kineticLaw>
			<math xmlns="http://www.w3.org/1998/Math/MathML">
				<apply>
					<ci> LOWER_BOUND </ci>
					<ci> UPPER_BOUND </ci>
					<ci> OBJECTIVE_COEFFICIENT </ci>
					<ci> FLUX_VALUE </ci>
					<ci> REDUCED_COST </ci>
				</apply>
			</math>
			<listOfParameters>
				<parameter id="LOWER_BOUND" value="-999999" units="mmol_per_gDW_per_hr"/>
				<parameter id="UPPER_BOUND" value="999999" units="mmol_per_gDW_per_hr"/>
				<parameter id="OBJECTIVE_COEFFICIENT" value="0.000"/>
				<parameter id="FLUX_VALUE" value="0.000000" units="mmol_per_gDW_per_hr"/>
				<parameter id="REDUCED_COST" value="0.000000"/>
			</listOfParameters>
		</kineticLaw>
	</reaction>
	<reaction id="R159" name="R159" reversible="true">
		<listOfReactants>
			<speciesReference species="m42" stoichiometry="1.000000"/>
		</listOfReactants>
		<listOfProducts>
			<speciesReference species="m168" stoichiometry="1.000000"/>
		</listOfProducts>
		<kineticLaw>
			<math xmlns="http://www.w3.org/1998/Math/MathML">
				<apply>
					<ci> LOWER_BOUND </ci>
					<ci> UPPER_BOUND </ci>
					<ci> OBJECTIVE_COEFFICIENT </ci>
					<ci> FLUX_VALUE </ci>
					<ci> REDUCED_COST </ci>
				</apply>
			</math>
			<listOfParameters>
				<parameter id="LOWER_BOUND" value="-999999" units="mmol_per_gDW_per_hr"/>
				<parameter id="UPPER_BOUND" value="999999" units="mmol_per_gDW_per_hr"/>
				<parameter id="OBJECTIVE_COEFFICIENT" value="0.000"/>
				<parameter id="FLUX_VALUE" value="0.000000" units="mmol_per_gDW_per_hr"/>
				<parameter id="REDUCED_COST" value="0.000000"/>
			</listOfParameters>
		</kineticLaw>
	</reaction>
	<reaction id="R160" name="R160" reversible="true">
		<listOfReactants>
			<speciesReference species="m10_ext" stoichiometry="-1.000000"/>
		</listOfReactants>
		<listOfProducts>
			<speciesReference species="m10" stoichiometry="1.000000"/>
		</listOfProducts>
		<kineticLaw>
			<math xmlns="http://www.w3.org/1998/Math/MathML">
				<apply>
					<ci> LOWER_BOUND </ci>
					<ci> UPPER_BOUND </ci>
					<ci> OBJECTIVE_COEFFICIENT </ci>
					<ci> FLUX_VALUE </ci>
					<ci> REDUCED_COST </ci>
				</apply>
			</math>
			<listOfParameters>
				<parameter id="LOWER_BOUND" value="-999999" units="mmol_per_gDW_per_hr"/>
				<parameter id="UPPER_BOUND" value="999999" units="mmol_per_gDW_per_hr"/>
				<parameter id="OBJECTIVE_COEFFICIENT" value="0.000"/>
				<parameter id="FLUX_VALUE" value="0.000000" units="mmol_per_gDW_per_hr"/>
				<parameter id="REDUCED_COST" value="0.000000"/>
			</listOfParameters>
		</kineticLaw>
	</reaction>
	<reaction id="R161" name="R161" reversible="true">
		<listOfReactants>
			<speciesReference species="m6_ext" stoichiometry="-1.000000"/>
		</listOfReactants>
		<listOfProducts>
			<speciesReference species="m6" stoichiometry="1.000000"/>
		</listOfProducts>
		<kineticLaw>
			<math xmlns="http://www.w3.org/1998/Math/MathML">
				<apply>
					<ci> LOWER_BOUND </ci>
					<ci> UPPER_BOUND </ci>
					<ci> OBJECTIVE_COEFFICIENT </ci>
					<ci> FLUX_VALUE </ci>
					<ci> REDUCED_COST </ci>
				</apply>
			</math>
			<listOfParameters>
				<parameter id="LOWER_BOUND" value="-999999" units="mmol_per_gDW_per_hr"/>
				<parameter id="UPPER_BOUND" value="999999" units="mmol_per_gDW_per_hr"/>
				<parameter id="OBJECTIVE_COEFFICIENT" value="0.000"/>
				<parameter id="FLUX_VALUE" value="0.000000" units="mmol_per_gDW_per_hr"/>
				<parameter id="REDUCED_COST" value="0.000000"/>
			</listOfParameters>
		</kineticLaw>
	</reaction>
	<reaction id="R162" name="R162" reversible="true">
		<listOfReactants>
			<speciesReference species="m7_ext" stoichiometry="-1.000000"/>
		</listOfReactants>
		<listOfProducts>
			<speciesReference species="m7" stoichiometry="1.000000"/>
		</listOfProducts>
		<kineticLaw>
			<math xmlns="http://www.w3.org/1998/Math/MathML">
				<apply>
					<ci> LOWER_BOUND </ci>
					<ci> UPPER_BOUND </ci>
					<ci> OBJECTIVE_COEFFICIENT </ci>
					<ci> FLUX_VALUE </ci>
					<ci> REDUCED_COST </ci>
				</apply>
			</math>
			<listOfParameters>
				<parameter id="LOWER_BOUND" value="-999999" units="mmol_per_gDW_per_hr"/>
				<parameter id="UPPER_BOUND" value="999999" units="mmol_per_gDW_per_hr"/>
				<parameter id="OBJECTIVE_COEFFICIENT" value="0.000"/>
				<parameter id="FLUX_VALUE" value="0.000000" units="mmol_per_gDW_per_hr"/>
				<parameter id="REDUCED_COST" value="0.000000"/>
			</listOfParameters>
		</kineticLaw>
	</reaction>
	<reaction id="R163" name="R163" reversible="true">
		<listOfReactants>
			<speciesReference species="m3_ext" stoichiometry="-1.000000"/>
		</listOfReactants>
		<listOfProducts>
			<speciesReference species="m3" stoichiometry="1.000000"/>
		</listOfProducts>
		<kineticLaw>
			<math xmlns="http://www.w3.org/1998/Math/MathML">
				<apply>
					<ci> LOWER_BOUND </ci>
					<ci> UPPER_BOUND </ci>
					<ci> OBJECTIVE_COEFFICIENT </ci>
					<ci> FLUX_VALUE </ci>
					<ci> REDUCED_COST </ci>
				</apply>
			</math>
			<listOfParameters>
				<parameter id="LOWER_BOUND" value="-999999" units="mmol_per_gDW_per_hr"/>
				<parameter id="UPPER_BOUND" value="999999" units="mmol_per_gDW_per_hr"/>
				<parameter id="OBJECTIVE_COEFFICIENT" value="0.000"/>
				<parameter id="FLUX_VALUE" value="0.000000" units="mmol_per_gDW_per_hr"/>
				<parameter id="REDUCED_COST" value="0.000000"/>
			</listOfParameters>
		</kineticLaw>
	</reaction>
	<reaction id="R164" name="R164" reversible="true">
		<listOfReactants>
			<speciesReference species="m59_ext" stoichiometry="-1.000000"/>
		</listOfReactants>
		<listOfProducts>
			<speciesReference species="m59" stoichiometry="1.000000"/>
		</listOfProducts>
		<kineticLaw>
			<math xmlns="http://www.w3.org/1998/Math/MathML">
				<apply>
					<ci> LOWER_BOUND </ci>
					<ci> UPPER_BOUND </ci>
					<ci> OBJECTIVE_COEFFICIENT </ci>
					<ci> FLUX_VALUE </ci>
					<ci> REDUCED_COST </ci>
				</apply>
			</math>
			<listOfParameters>
				<parameter id="LOWER_BOUND" value="-999999" units="mmol_per_gDW_per_hr"/>
				<parameter id="UPPER_BOUND" value="999999" units="mmol_per_gDW_per_hr"/>
				<parameter id="OBJECTIVE_COEFFICIENT" value="0.000"/>
				<parameter id="FLUX_VALUE" value="0.000000" units="mmol_per_gDW_per_hr"/>
				<parameter id="REDUCED_COST" value="0.000000"/>
			</listOfParameters>
		</kineticLaw>
	</reaction>
	<reaction id="R165" name="R165" reversible="true">
		<listOfReactants>
			<speciesReference species="m58_ext" stoichiometry="-1.000000"/>
		</listOfReactants>
		<listOfProducts>
			<speciesReference species="m58" stoichiometry="1.000000"/>
		</listOfProducts>
		<kineticLaw>
			<math xmlns="http://www.w3.org/1998/Math/MathML">
				<apply>
					<ci> LOWER_BOUND </ci>
					<ci> UPPER_BOUND </ci>
					<ci> OBJECTIVE_COEFFICIENT </ci>
					<ci> FLUX_VALUE </ci>
					<ci> REDUCED_COST </ci>
				</apply>
			</math>
			<listOfParameters>
				<parameter id="LOWER_BOUND" value="-999999" units="mmol_per_gDW_per_hr"/>
				<parameter id="UPPER_BOUND" value="999999" units="mmol_per_gDW_per_hr"/>
				<parameter id="OBJECTIVE_COEFFICIENT" value="0.000"/>
				<parameter id="FLUX_VALUE" value="0.000000" units="mmol_per_gDW_per_hr"/>
				<parameter id="REDUCED_COST" value="0.000000"/>
			</listOfParameters>
		</kineticLaw>
	</reaction>
	<reaction id="R166" name="R166" reversible="true">
		<listOfReactants>
			<speciesReference species="m147_ext" stoichiometry="-1.000000"/>
		</listOfReactants>
		<listOfProducts>
			<speciesReference species="m147" stoichiometry="1.000000"/>
		</listOfProducts>
		<kineticLaw>
			<math xmlns="http://www.w3.org/1998/Math/MathML">
				<apply>
					<ci> LOWER_BOUND </ci>
					<ci> UPPER_BOUND </ci>
					<ci> OBJECTIVE_COEFFICIENT </ci>
					<ci> FLUX_VALUE </ci>
					<ci> REDUCED_COST </ci>
				</apply>
			</math>
			<listOfParameters>
				<parameter id="LOWER_BOUND" value="-999999" units="mmol_per_gDW_per_hr"/>
				<parameter id="UPPER_BOUND" value="999999" units="mmol_per_gDW_per_hr"/>
				<parameter id="OBJECTIVE_COEFFICIENT" value="0.000"/>
				<parameter id="FLUX_VALUE" value="0.000000" units="mmol_per_gDW_per_hr"/>
				<parameter id="REDUCED_COST" value="0.000000"/>
			</listOfParameters>
		</kineticLaw>
	</reaction>
	<reaction id="R167" name="R167" reversible="false">
		<listOfReactants>
			<speciesReference species="m1_ext" stoichiometry="-1.000000"/>
		</listOfReactants>
		<listOfProducts>
			<speciesReference species="m1" stoichiometry="1.000000"/>
		</listOfProducts>
		<kineticLaw>
			<math xmlns="http://www.w3.org/1998/Math/MathML">
				<apply>
					<ci> LOWER_BOUND </ci>
					<ci> UPPER_BOUND </ci>
					<ci> OBJECTIVE_COEFFICIENT </ci>
					<ci> FLUX_VALUE </ci>
					<ci> REDUCED_COST </ci>
				</apply>
			</math>
			<listOfParameters>
				<parameter id="LOWER_BOUND" value="0.0000" units="mmol_per_gDW_per_hr"/>
				<parameter id="UPPER_BOUND" value="999999" units="mmol_per_gDW_per_hr"/>
				<parameter id="OBJECTIVE_COEFFICIENT" value="0.000"/>
				<parameter id="FLUX_VALUE" value="0.000000" units="mmol_per_gDW_per_hr"/>
				<parameter id="REDUCED_COST" value="0.000000"/>
			</listOfParameters>
		</kineticLaw>
	</reaction>
	<reaction id="R168" name="R168" reversible="true">
		<listOfReactants>
			<speciesReference species="m4_ext" stoichiometry="-1.000000"/>
		</listOfReactants>
		<listOfProducts>
			<speciesReference species="m4" stoichiometry="1.000000"/>
		</listOfProducts>
		<kineticLaw>
			<math xmlns="http://www.w3.org/1998/Math/MathML">
				<apply>
					<ci> LOWER_BOUND </ci>
					<ci> UPPER_BOUND </ci>
					<ci> OBJECTIVE_COEFFICIENT </ci>
					<ci> FLUX_VALUE </ci>
					<ci> REDUCED_COST </ci>
				</apply>
			</math>
			<listOfParameters>
				<parameter id="LOWER_BOUND" value="-999999" units="mmol_per_gDW_per_hr"/>
				<parameter id="UPPER_BOUND" value="999999" units="mmol_per_gDW_per_hr"/>
				<parameter id="OBJECTIVE_COEFFICIENT" value="0.000"/>
				<parameter id="FLUX_VALUE" value="0.000000" units="mmol_per_gDW_per_hr"/>
				<parameter id="REDUCED_COST" value="0.000000"/>
			</listOfParameters>
		</kineticLaw>
	</reaction>
	<reaction id="R169" name="R169" reversible="false">
		<listOfReactants>
			<speciesReference species="m150" stoichiometry="1.000000"/>
		</listOfReactants>
		<listOfProducts>
			<speciesReference species="m150_ext" stoichiometry="-1.000000"/>
		</listOfProducts>
		<kineticLaw>
			<math xmlns="http://www.w3.org/1998/Math/MathML">
				<apply>
					<ci> LOWER_BOUND </ci>
					<ci> UPPER_BOUND </ci>
					<ci> OBJECTIVE_COEFFICIENT </ci>
					<ci> FLUX_VALUE </ci>
					<ci> REDUCED_COST </ci>
				</apply>
			</math>
			<listOfParameters>
				<parameter id="LOWER_BOUND" value="0.0000" units="mmol_per_gDW_per_hr"/>
				<parameter id="UPPER_BOUND" value="999999" units="mmol_per_gDW_per_hr"/>
				<parameter id="OBJECTIVE_COEFFICIENT" value="0.000"/>
				<parameter id="FLUX_VALUE" value="0.000000" units="mmol_per_gDW_per_hr"/>
				<parameter id="REDUCED_COST" value="0.000000"/>
			</listOfParameters>
		</kineticLaw>
	</reaction>
	<reaction id="R170" name="R170" reversible="false">
		<listOfReactants>
			<speciesReference species="m151_ext" stoichiometry="-1.000000"/>
		</listOfReactants>
		<listOfProducts>
			<speciesReference species="m151" stoichiometry="1.000000"/>
		</listOfProducts>
		<kineticLaw>
			<math xmlns="http://www.w3.org/1998/Math/MathML">
				<apply>
					<ci> LOWER_BOUND </ci>
					<ci> UPPER_BOUND </ci>
					<ci> OBJECTIVE_COEFFICIENT </ci>
					<ci> FLUX_VALUE </ci>
					<ci> REDUCED_COST </ci>
				</apply>
			</math>
			<listOfParameters>
				<parameter id="LOWER_BOUND" value="0.0000" units="mmol_per_gDW_per_hr"/>
				<parameter id="UPPER_BOUND" value="999999" units="mmol_per_gDW_per_hr"/>
				<parameter id="OBJECTIVE_COEFFICIENT" value="0.000"/>
				<parameter id="FLUX_VALUE" value="0.000000" units="mmol_per_gDW_per_hr"/>
				<parameter id="REDUCED_COST" value="0.000000"/>
			</listOfParameters>
		</kineticLaw>
	</reaction>
	<reaction id="R171" name="R171" reversible="false">
		<listOfReactants>
			<speciesReference species="m161_ext" stoichiometry="-1.000000"/>
		</listOfReactants>
		<listOfProducts>
			<speciesReference species="m161" stoichiometry="1.000000"/>
		</listOfProducts>
		<kineticLaw>
			<math xmlns="http://www.w3.org/1998/Math/MathML">
				<apply>
					<ci> LOWER_BOUND </ci>
					<ci> UPPER_BOUND </ci>
					<ci> OBJECTIVE_COEFFICIENT </ci>
					<ci> FLUX_VALUE </ci>
					<ci> REDUCED_COST </ci>
				</apply>
			</math>
			<listOfParameters>
				<parameter id="LOWER_BOUND" value="0.0000" units="mmol_per_gDW_per_hr"/>
				<parameter id="UPPER_BOUND" value="999999" units="mmol_per_gDW_per_hr"/>
				<parameter id="OBJECTIVE_COEFFICIENT" value="0.000"/>
				<parameter id="FLUX_VALUE" value="0.000000" units="mmol_per_gDW_per_hr"/>
				<parameter id="REDUCED_COST" value="0.000000"/>
			</listOfParameters>
		</kineticLaw>
	</reaction>
	<reaction id="R172" name="R172" reversible="false">
		<listOfReactants>
			<speciesReference species="m65" stoichiometry="1.000000"/>
		</listOfReactants>
		<listOfProducts>
			<speciesReference species="m65_ext" stoichiometry="-1.000000"/>
		</listOfProducts>
		<kineticLaw>
			<math xmlns="http://www.w3.org/1998/Math/MathML">
				<apply>
					<ci> LOWER_BOUND </ci>
					<ci> UPPER_BOUND </ci>
					<ci> OBJECTIVE_COEFFICIENT </ci>
					<ci> FLUX_VALUE </ci>
					<ci> REDUCED_COST </ci>
				</apply>
			</math>
			<listOfParameters>
				<parameter id="LOWER_BOUND" value="0.0000" units="mmol_per_gDW_per_hr"/>
				<parameter id="UPPER_BOUND" value="999999" units="mmol_per_gDW_per_hr"/>
				<parameter id="OBJECTIVE_COEFFICIENT" value="0.000"/>
				<parameter id="FLUX_VALUE" value="0.000000" units="mmol_per_gDW_per_hr"/>
				<parameter id="REDUCED_COST" value="0.000000"/>
			</listOfParameters>
		</kineticLaw>
	</reaction>
</listOfReactions>
</model>
</sbml>
